# Supplementary material for: A Minimal Set of Tissue-Specific Hypomethylated CpGs Constitute Epigenetic Signatures of Developmental Programming
Source: PLoS One. 2013 Sep 12;8(9):e72670. doi: 10.1371/journal.pone.0072670 (PMC3771925; doi:10.1371/journal.pone.0072670)
Supplement: Data Set S1 — Methyl Sensitive Cut Counting Results for CpG sites surveyed in the mouse genome (ZIP) [file pone.0072670.s002.zip]

Archive with 3 entries (2 files):
- Data_Set_S1.txt
- __MACOSX/
- __MACOSX/._Data_Set_S1.txt
