# Supplementary material for: A Minimal Set of Tissue-Specific Hypomethylated CpGs Constitute Epigenetic Signatures of Developmental Programming
Source: PLoS One. 2013 Sep 12;8(9):e72670. doi: 10.1371/journal.pone.0072670 (PMC3771925; doi:10.1371/journal.pone.0072670)
Supplement: Data Set S3 — 138,052 differentially methylated sites (DMS), their genomic coordinates and their closest (TXT) [file pone.0072670.s004.txt]

chrm	pos	Tissue-specific	Distance to Gene	Region	UCSC KnownGene	Gene symbol
chr1	3175276	NA	20708	Intergenic	AK135172	mKIAA1889
chr1	3351489	Testis	-145776	Intergenic	AK135172	mKIAA1889
chr1	3401925	Brain	-196212	Intergenic	AK135172	mKIAA1889
chr1	3413278	NA	-207565	Intergenic	AK135172	mKIAA1889
chr1	3435964	Testis	202427	Intergenic	AK149000	AK149000
chr1	3521739	NA	116652	Intergenic	AK149000	AK149000
chr1	3521773	NA	116618	Intergenic	AK149000	AK149000
chr1	3522024	NA	116367	Intergenic	AK149000	AK149000
chr1	3523176	Testis	115215	Intergenic	AK149000	AK149000
chr1	3542727	NA	95664	Intergenic	AK149000	AK149000
chr1	3546844	NA	91547	Intergenic	AK149000	AK149000
chr1	3574385	NA	64006	Intergenic	AK149000	AK149000
chr1	3663491	NA	-1912	TSS	NM_001011874	Xkr4
chr1	3681572	NA	-19993	Intergenic	NM_001011874	Xkr4
chr1	3681724	NA	-20145	Intergenic	NM_001011874	Xkr4
chr1	3717309	Testis	-55730	Intergenic	NM_001011874	Xkr4
chr1	3744365	Testis	-82786	Intergenic	NM_001011874	Xkr4
chr1	3744713	NA	-83134	Intergenic	NM_001011874	Xkr4
chr1	3744751	Testis	-83172	Intergenic	NM_001011874	Xkr4
chr1	3832301	NA	-170722	Intergenic	NM_001011874	Xkr4
chr1	3924498	Testis	-262919	Intergenic	NM_001011874	Xkr4
chr1	4009721	NA	271205	Intergenic	AK141793	Rp1
chr1	4031970	Kidney	248956	Intergenic	AK141793	Rp1
chr1	4335379	NA	15094	Gene body	NM_011283	Rp1h
chr1	4342419	NA	8054	Gene body	NM_011283	Rp1h
chr1	4342542	Testis	7931	Gene body	NM_011283	Rp1h
chr1	4342762	NA	7711	Gene body	NM_011283	Rp1h
chr1	4385250	NA	14072	Gene body	AK141793	Rp1
chr1	4446512	NA	34496	Intergenic	BC027687	Sox17
chr1	4446940	NA	34068	Intergenic	BC027687	Sox17
chr1	4469765	NA	11243	Intergenic	BC027687	Sox17
chr1	4482051	Liver	-1043	TSS	BC027687	Sox17
chr1	4482391	NA	-1383	TSS	BC027687	Sox17
chr1	4482564	NA	1252	TSS	BC027687	Sox17
chr1	4483422	NA	394	TSS	BC027687	Sox17
chr1	4512975	NA	-26481	Intergenic	D49473	Sox17
chr1	4513066	NA	-26572	Intergenic	D49473	Sox17
chr1	4513235	NA	-26741	Intergenic	D49473	Sox17
chr1	4513565	NA	-27071	Intergenic	D49473	Sox17
chr1	4515895	NA	-29401	Intergenic	D49473	Sox17
chr1	4516018	Testis	-29524	Intergenic	D49473	Sox17
chr1	4581461	NA	-94967	Intergenic	D49473	Sox17
chr1	4600415	NA	-113921	Intergenic	D49473	Sox17
chr1	4600463	NA	-113969	Intergenic	D49473	Sox17
chr1	4602063	NA	-115569	Intergenic	D49473	Sox17
chr1	4602750	NA	-116256	Intergenic	D49473	Sox17
chr1	4643393	NA	120621	Intergenic	AK011775	Mrpl15
chr1	4660087	NA	103927	Intergenic	AK011775	Mrpl15
chr1	4678268	NA	85746	Intergenic	AK011775	Mrpl15
chr1	4678361	Testis	85653	Intergenic	AK011775	Mrpl15
chr1	4678432	NA	85582	Intergenic	AK011775	Mrpl15
chr1	4678531	Testis	85483	Intergenic	AK011775	Mrpl15
chr1	4757495	NA	6519	Intergenic	AK011775	Mrpl15
chr1	4757554	NA	6460	Intergenic	AK011775	Mrpl15
chr1	4799247	NA	1274	TSS	NM_008866	Lypla1
chr1	4902084	NA	108807	Gene body	AK078208	Rgs20
chr1	4902251	Testis	108640	Gene body	AK078208	Rgs20
chr1	4902360	NA	108531	Gene body	AK078208	Rgs20
chr1	4911865	Liver	99026	Gene body	AK078208	Rgs20
chr1	4929059	NA	81832	Gene body	AK078208	Rgs20
chr1	5005736	NA	3724	Gene body	NM_021374	Rgs20
chr1	5062448	NA	-10805	Intergenic	AK081492	Atp6v1h
chr1	5160680	NA	8050	Intergenic	NM_133826	Atp6v1h
chr1	5160886	NA	8256	Intergenic	NM_133826	Atp6v1h
chr1	5251143	NA	98513	Intergenic	NM_133826	Atp6v1h
chr1	5301893	NA	149263	Intergenic	NM_133826	Atp6v1h
chr1	5506562	NA	-72011	Intergenic	NM_011011	Oprk1
chr1	5578575	NA	2	TSS	S81111	Oprk1
chr1	5584825	NA	-1773	TSS	AK138198	Oprk1
chr1	5778648	NA	185701	Intergenic	AK138198	Oprk1
chr1	5819213	Testis	226266	Intergenic	AK138198	Oprk1
chr1	5906216	NA	-298526	Intergenic	NM_009826	Rb1cc1
chr1	5907554	NA	-297188	Intergenic	NM_009826	Rb1cc1
chr1	6063194	NA	-141548	Intergenic	NM_009826	Rb1cc1
chr1	6063736	NA	-141006	Intergenic	NM_009826	Rb1cc1
chr1	6220113	NA	-10937	Intergenic	AK165119	Rb1cc1
chr1	6277445	NA	11789	Intergenic	AK013696	CC1
chr1	6430597	Testis	45785	Intergenic	AK087278	AK087278
chr1	6431053	NA	46241	Intergenic	AK087278	AK087278
chr1	6457827	NA	-19484	Intergenic	AK147664	St18
chr1	6473620	NA	-3691	Intergenic	AK147664	St18
chr1	6720107	Brain	-24	TSS	BC118528	St18
chr1	6810067	Brain	332756	Gene body	AK147664	St18
chr1	7001372	NA	-77628	Intergenic	AK079468	Pcmtd1
chr1	7095474	NA	16474	Gene body	AK079468	Pcmtd1
chr1	7112133	NA	33133	Gene body	AK079468	Pcmtd1
chr1	7116096	NA	-34069	Intergenic	AK161921	Pcmtd1
chr1	7138570	NA	-11595	Intergenic	AK161921	Pcmtd1
chr1	7142792	NA	-7373	Intergenic	AK161921	Pcmtd1
chr1	7145099	Kidney	-5066	Intergenic	AK161921	Pcmtd1
chr1	7170758	NA	7049	Intergenic	AK161921	Pcmtd1
chr1	7278833	NA	60653	Intergenic	AK043789	AK043789
chr1	7284154	NA	55332	Intergenic	AK043789	AK043789
chr1	7509233	Testis	-121283	Intergenic	AK142999	AK142999
chr1	7674052	NA	-286102	Intergenic	AK142999	AK142999
chr1	7687392	NA	-299442	Intergenic	AK142999	AK142999
chr1	7905858	NA	446883	Intergenic	AF367759	Sntg1
chr1	7962393	NA	390348	Intergenic	AF367759	Sntg1
chr1	7962507	NA	390234	Intergenic	AF367759	Sntg1
chr1	7963139	NA	389602	Intergenic	AF367759	Sntg1
chr1	8007879	NA	344862	Intergenic	AF367759	Sntg1
chr1	8037409	NA	315332	Intergenic	AF367759	Sntg1
chr1	8138997	NA	213744	Intergenic	AK083241	Sntg1
chr1	8678582	NA	-217982	Intergenic	AK016927	Sntg1
chr1	8845885	NA	-385285	Intergenic	AK016927	Sntg1
chr1	8915767	NA	374044	Gene body	AK083241	Sntg1
chr1	8915803	NA	374008	Gene body	AK083241	Sntg1
chr1	9189578	NA	100233	Gene body	AK083241	Sntg1
chr1	9346932	Testis	-57121	Intergenic	AF367759	Sntg1
chr1	9346962	NA	-57151	Intergenic	AF367759	Sntg1
chr1	9347035	Testis	-57224	Intergenic	AF367759	Sntg1
chr1	9505499	Testis	-30023	Intergenic	NM_021511	Rrs1
chr1	9535755	NA	233	TSS	NM_021511	Rrs1
chr1	9539384	NA	1224	TSS	AK050178	Adhfe1
chr1	9539386	NA	1226	TSS	AK050178	Adhfe1
chr1	9540780	NA	2620	Gene body	AK050178	Adhfe1
chr1	9544698	NA	6215	Intergenic	BC064105	BC064105
chr1	9558499	NA	62726	Gene body	BC064105	BC064105
chr1	9560971	Testis	22811	Gene body	AK050178	Adhfe1
chr1	9591227	NA	-120	TSS	NM_178399	3110035E14Rik
chr1	9591296	NA	-51	TSS	NM_178399	3110035E14Rik
chr1	9591634	NA	287	TSS	NM_178399	3110035E14Rik
chr1	9591798	NA	451	TSS	NM_178399	3110035E14Rik
chr1	9592311	NA	964	TSS	NM_178399	3110035E14Rik
chr1	9603346	NA	11999	Gene body	NM_178399	3110035E14Rik
chr1	9604607	Liver	13260	Gene body	NM_178399	3110035E14Rik
chr1	9609565	Brain	18218	Gene body	NM_178399	3110035E14Rik
chr1	9620030	NA	1195	TSS	AK009214	AK009214
chr1	9629209	NA	-7984	Intergenic	AK009214	AK009214
chr1	9738939	NA	-476	TSS	NM_173443	Vcpip1
chr1	9747189	NA	-8726	Intergenic	NM_173443	Vcpip1
chr1	9758823	NA	-20360	Intergenic	NM_173443	Vcpip1
chr1	9759139	NA	-20676	Intergenic	NM_173443	Vcpip1
chr1	9785503	Testis	-2707	TSS	NM_177547	Sgk3
chr1	9790164	NA	1954	TSS	AK151996	Sgk3
chr1	9790176	NA	1966	TSS	AK151996	Sgk3
chr1	9795835	NA	7625	Gene body	AK151996	Sgk3
chr1	9797090	NA	8880	Gene body	AK151996	Sgk3
chr1	9797148	NA	8938	Gene body	AK151996	Sgk3
chr1	9840137	NA	1660	TSS	AK171959	Sgk3
chr1	9840252	Liver	1775	TSS	AK171959	Sgk3
chr1	9847887	NA	9410	Gene body	AK171959	Sgk3
chr1	9899123	NA	405	TSS	AK031395	6030422M02Rik
chr1	9911718	NA	13000	Gene body	AK031395	6030422M02Rik
chr1	9978897	NA	6246	Intergenic	NM_027033	4930418G15Rik
chr1	10006421	NA	-7210	Intergenic	NM_027033	4930418G15Rik
chr1	10030194	NA	341	TSS	AK013065	Cspp1
chr1	10131415	NA	91336	Gene body	NM_001102430	Arfgef1
chr1	10229297	NA	-6546	Intergenic	NM_001102430	Arfgef1
chr1	10284735	Testis	30072	Intergenic	NM_177834	Cpa6
chr1	10294496	NA	20311	Intergenic	NM_177834	Cpa6
chr1	10294612	NA	20195	Intergenic	NM_177834	Cpa6
chr1	10685002	NA	25022	Gene body	NM_177834	Cpa6
chr1	10685282	Testis	24742	Gene body	NM_177834	Cpa6
chr1	10685579	NA	24445	Gene body	NM_177834	Cpa6
chr1	10685632	Testis	24392	Gene body	NM_177834	Cpa6
chr1	10685651	NA	24373	Gene body	NM_177834	Cpa6
chr1	10685653	Testis	24371	Gene body	NM_177834	Cpa6
chr1	10686110	NA	23914	Gene body	NM_177834	Cpa6
chr1	10795388	NA	-85364	Intergenic	AK078883	Cpa6
chr1	10795666	Testis	-85642	Intergenic	AK078883	Cpa6
chr1	10795992	NA	-85968	Intergenic	AK078883	Cpa6
chr1	10924003	NA	-59542	Intergenic	AM109952	Depdc2
chr1	10924211	NA	-59334	Intergenic	AM109952	Depdc2
chr1	11085220	NA	-3323	Intergenic	AK018093	P-Rex2
chr1	11098069	NA	9526	Gene body	AK018093	P-Rex2
chr1	11168203	NA	17526	Intergenic	AK042743	Depdc2
chr1	11258522	NA	4479	Gene body	NM_001033636	C030045D06Rik
chr1	11285489	Testis	301944	Gene body	AM109952	Depdc2
chr1	11285682	NA	302137	Gene body	AM109952	Depdc2
chr1	11285737	Testis	302192	Gene body	AM109952	Depdc2
chr1	11315290	NA	26334	Intergenic	NM_001033636	C030045D06Rik
chr1	11315524	NA	26568	Intergenic	NM_001033636	C030045D06Rik
chr1	11377192	NA	-27000	Intergenic	NM_177173	A830018L16Rik
chr1	11986376	NA	20394	Intergenic	NM_177173	A830018L16Rik
chr1	12111096	Testis	145114	Intergenic	NM_177173	A830018L16Rik
chr1	12180133	NA	214151	Intergenic	NM_177173	A830018L16Rik
chr1	12224490	NA	258508	Intergenic	NM_177173	A830018L16Rik
chr1	12224696	NA	258714	Intergenic	NM_177173	A830018L16Rik
chr1	12412609	NA	-270000	Intergenic	AK078756	Sulf1
chr1	12414807	NA	-267802	Intergenic	AK078756	Sulf1
chr1	12501045	NA	-181564	Intergenic	AK078756	Sulf1
chr1	12541166	NA	-141443	Intergenic	AK078756	Sulf1
chr1	12541198	NA	-141411	Intergenic	AK078756	Sulf1
chr1	12541899	NA	-140710	Intergenic	AK078756	Sulf1
chr1	12542129	NA	-140480	Intergenic	AK078756	Sulf1
chr1	12577490	NA	-105119	Intergenic	AK078756	Sulf1
chr1	12613494	NA	-69115	Intergenic	AK078756	Sulf1
chr1	12633900	Testis	-48709	Intergenic	AK078756	Sulf1
chr1	12661114	NA	-21495	Intergenic	AK078756	Sulf1
chr1	12694656	NA	12047	Gene body	AK028285	Sulf1
chr1	12697951	NA	-10674	Intergenic	NM_172294	Sulf1
chr1	12761191	NA	52566	Gene body	AK037389	Sulf1
chr1	12798334	NA	89709	Gene body	AK037389	Sulf1
chr1	12801258	NA	92633	Gene body	AK037389	Sulf1
chr1	12801354	NA	92729	Gene body	AK037389	Sulf1
chr1	12841906	NA	159297	Gene body	AK028285	Sulf1
chr1	12842004	NA	159395	Gene body	AK028285	Sulf1
chr1	12842223	NA	159614	Gene body	AK028285	Sulf1
chr1	12846601	Testis	163992	Gene body	AK028285	Sulf1
chr1	12946305	NA	34739	Gene body	BC117944	Slco5a1
chr1	12979938	Testis	1106	TSS	BC117944	Slco5a1
chr1	12980092	Testis	952	TSS	BC117944	Slco5a1
chr1	12981901	Testis	-685	TSS	AK041736	Slco5a1
chr1	12987809	NA	-6593	Intergenic	AK041736	Slco5a1
chr1	12995124	NA	-13908	Intergenic	AK041736	Slco5a1
chr1	13000399	NA	-19183	Intergenic	AK041736	Slco5a1
chr1	13000436	NA	-19220	Intergenic	AK041736	Slco5a1
chr1	13041078	NA	-59862	Intergenic	AK041736	Slco5a1
chr1	13061119	NA	42389	Intergenic	AK141218	Prdm14
chr1	13065159	NA	38349	Intergenic	AK141218	Prdm14
chr1	13069342	NA	34166	Intergenic	AK141218	Prdm14
chr1	13072927	NA	30581	Intergenic	AK141218	Prdm14
chr1	13132615	NA	231549	Gene body	NM_001077695	Ncoa2
chr1	13132664	NA	231500	Gene body	NM_001077695	Ncoa2
chr1	13135487	NA	228677	Gene body	NM_001077695	Ncoa2
chr1	13173337	NA	189183	Gene body	AK038781	Ncoa2
chr1	13173439	NA	189081	Gene body	AK038781	Ncoa2
chr1	13184718	NA	179446	Gene body	AK048972	Ncoa2
chr1	13192836	NA	171328	Gene body	AK048972	Ncoa2
chr1	13213605	NA	150559	Gene body	AK048972	Ncoa2
chr1	13226388	NA	137776	Gene body	AK048972	Ncoa2
chr1	13232566	NA	131598	Gene body	AK048972	Ncoa2
chr1	13266410	NA	67258	Intergenic	AK171953	AK171953
chr1	13283548	NA	50120	Intergenic	AK171953	AK171953
chr1	13284933	NA	48735	Intergenic	AK171953	AK171953
chr1	13291017	Kidney	42651	Intergenic	AK171953	AK171953
chr1	13292074	Kidney	41594	Intergenic	AK171953	AK171953
chr1	13308035	NA	25633	Intergenic	AK171953	AK171953
chr1	13312877	Kidney	20791	Intergenic	AK171953	AK171953
chr1	13313378	NA	20290	Intergenic	AK171953	AK171953
chr1	13322564	NA	11104	Intergenic	AK171953	AK171953
chr1	13390170	NA	-26006	Intergenic	AK052117	Ncoa2
chr1	13397771	Testis	-33607	Intergenic	AK052117	Ncoa2
chr1	13397796	NA	-33632	Intergenic	AK052117	Ncoa2
chr1	13417051	NA	-52887	Intergenic	AK052117	Ncoa2
chr1	13424289	NA	-60125	Intergenic	AK052117	Ncoa2
chr1	13424414	NA	-60250	Intergenic	AK052117	Ncoa2
chr1	13455771	NA	-91607	Intergenic	AK052117	Ncoa2
chr1	13457444	NA	-93280	Intergenic	AK052117	Ncoa2
chr1	13478100	NA	76682	Intergenic	NM_028173	Tram1
chr1	13521123	NA	33659	Intergenic	NM_028173	Tram1
chr1	13525240	NA	29542	Intergenic	NM_028173	Tram1
chr1	13525416	NA	29366	Intergenic	NM_028173	Tram1
chr1	13564122	NA	15823	Gene body	NM_028173	Tram1
chr1	13565100	NA	14845	Gene body	NM_028173	Tram1
chr1	13574661	NA	5284	Gene body	NM_028173	Tram1
chr1	13609597	Testis	6382	Intergenic	NM_145381	Lactb2
chr1	13631289	NA	19301	Gene body	NM_145381	Lactb2
chr1	13636863	NA	13727	Gene body	NM_145381	Lactb2
chr1	13636886	NA	13704	Gene body	NM_145381	Lactb2
chr1	13645902	NA	4688	Gene body	NM_145381	Lactb2
chr1	13685943	NA	27092	Gene body	NM_001011873	Xkr9
chr1	13689931	NA	31080	Gene body	NM_001011873	Xkr9
chr1	13706196	NA	14392	Intergenic	NM_001011873	Xkr9
chr1	13761429	NA	69625	Intergenic	NM_001011873	Xkr9
chr1	13822087	NA	130283	Intergenic	NM_001011873	Xkr9
chr1	13833312	NA	141508	Intergenic	NM_001011873	Xkr9
chr1	13833396	NA	141592	Intergenic	NM_001011873	Xkr9
chr1	13836882	NA	145078	Intergenic	NM_001011873	Xkr9
chr1	13845685	NA	153881	Intergenic	NM_001011873	Xkr9
chr1	13848622	NA	156818	Intergenic	NM_001011873	Xkr9
chr1	13850041	NA	158237	Intergenic	NM_001011873	Xkr9
chr1	13931053	NA	227985	Intergenic	U61110	Eya1
chr1	14087761	NA	71277	Intergenic	U61110	Eya1
chr1	14169548	NA	130732	Gene body	AK042412	Eya1
chr1	14176843	NA	123437	Gene body	AK042412	Eya1
chr1	14176850	NA	123430	Gene body	AK042412	Eya1
chr1	14209154	NA	91126	Gene body	AK042412	Eya1
chr1	14278086	NA	16565	Gene body	U61110	Eya1
chr1	14348215	NA	-47935	Intergenic	AK042412	Eya1
chr1	14451221	NA	-150941	Intergenic	AK042412	Eya1
chr1	14478204	NA	-177924	Intergenic	AK042412	Eya1
chr1	14497634	NA	-197354	Intergenic	AK042412	Eya1
chr1	14497788	NA	-197508	Intergenic	AK042412	Eya1
chr1	14579811	Liver	163617	Intergenic	NM_010827	Msc
chr1	14613514	NA	129914	Intergenic	NM_010827	Msc
chr1	14637295	NA	106133	Intergenic	NM_010827	Msc
chr1	14706938	NA	36490	Intergenic	NM_010827	Msc
chr1	14744184	NA	-756	TSS	NM_010827	Msc
chr1	14748349	NA	2074	Gene body	AK080352	AK080352
chr1	14909497	NA	-554	TSS	NM_177781	Trpa1
chr1	14910096	NA	-1153	TSS	NM_177781	Trpa1
chr1	15108661	Liver	150049	Intergenic	AK195788	AK195788
chr1	15126620	Testis	132090	Intergenic	AK195788	AK195788
chr1	15142572	NA	116138	Intergenic	AK195788	AK195788
chr1	15210144	NA	48566	Intergenic	AK195788	AK195788
chr1	15276558	NA	-17561	Intergenic	AK195788	AK195788
chr1	15302879	Testis	347	TSS	NM_001098528	Kcnb2
chr1	15303582	Testis	1050	TSS	NM_001098528	Kcnb2
chr1	15303584	Testis	1052	TSS	NM_001098528	Kcnb2
chr1	15313495	NA	10963	Gene body	NM_001098528	Kcnb2
chr1	15422284	NA	119752	Gene body	NM_001098528	Kcnb2
chr1	15543983	NA	241451	Gene body	NM_001098528	Kcnb2
chr1	15634258	NA	331726	Gene body	NM_001098528	Kcnb2
chr1	15634517	NA	331985	Gene body	NM_001098528	Kcnb2
chr1	15634572	NA	332040	Gene body	NM_001098528	Kcnb2
chr1	15641338	Testis	338806	Gene body	NM_001098528	Kcnb2
chr1	15641543	NA	339011	Gene body	NM_001098528	Kcnb2
chr1	15642568	NA	340036	Gene body	NM_001098528	Kcnb2
chr1	15642827	NA	340295	Gene body	NM_001098528	Kcnb2
chr1	15649883	NA	347351	Gene body	NM_001098528	Kcnb2
chr1	15650046	Testis	347514	Gene body	NM_001098528	Kcnb2
chr1	15650139	NA	347607	Gene body	NM_001098528	Kcnb2
chr1	15650222	Testis	347690	Gene body	NM_001098528	Kcnb2
chr1	15873806	NA	8997	Gene body	NM_001033288	Gm106
chr1	15873846	NA	8957	Gene body	NM_001033288	Gm106
chr1	15874132	NA	8671	Gene body	NM_001033288	Gm106
chr1	15874822	Liver	7981	Gene body	NM_001033288	Gm106
chr1	15910654	NA	-27851	Intergenic	NM_001033288	Gm106
chr1	15987152	NA	68907	Intergenic	AK015384	AK015384
chr1	16081926	NA	1480	TSS	AK015384	AK015384
chr1	16081969	NA	1437	TSS	AK015384	AK015384
chr1	16082316	NA	1090	TSS	AK015384	AK015384
chr1	16094233	NA	255	TSS	NM_011291	Rpl7
chr1	16102221	NA	6259	Gene body	NM_133832	Rdh10
chr1	16103690	NA	7728	Gene body	NM_133832	Rdh10
chr1	16104405	NA	8443	Gene body	NM_133832	Rdh10
chr1	16105043	NA	9081	Gene body	NM_133832	Rdh10
chr1	16106051	NA	10089	Gene body	NM_133832	Rdh10
chr1	16114294	NA	18332	Gene body	NM_133832	Rdh10
chr1	16124996	NA	2365	3End	NM_133832	Rdh10
chr1	16149026	Testis	26395	Intergenic	NM_133832	Rdh10
chr1	16149288	Testis	26657	Intergenic	NM_133832	Rdh10
chr1	16149707	Testis	27076	Intergenic	NM_133832	Rdh10
chr1	16162610	NA	39979	Intergenic	NM_133832	Rdh10
chr1	16205438	NA	13452	Intergenic	AF459099	Stau2
chr1	16218534	NA	356	3End	AF459099	Stau2
chr1	16225534	NA	283800	Gene body	AF459100	Stau2
chr1	16232530	NA	276804	Gene body	AF459100	Stau2
chr1	16321281	NA	12997	Intergenic	NM_025303	Stau2
chr1	16337536	NA	171798	Gene body	BC025118	Stau2
chr1	16459103	NA	50231	Gene body	AK028390	Stau2
chr1	16535085	Testis	74282	Gene body	AK050923	Ube2w
chr1	16606600	NA	2767	Gene body	AK050923	Ube2w
chr1	16606759	NA	2608	Gene body	AK050923	Ube2w
chr1	16748497	Testis	48817	Intergenic	NM_016923	Ly96
chr1	16748663	Testis	48983	Intergenic	NM_016923	Ly96
chr1	16748735	NA	49055	Intergenic	NM_016923	Ly96
chr1	16748737	NA	49057	Intergenic	NM_016923	Ly96
chr1	16855614	NA	131930	Intergenic	NM_020604	Jph1
chr1	16987113	NA	431	3End	NM_020604	Jph1
chr1	17081649	NA	6230	Gene body	NM_020604	Jph1
chr1	17081811	NA	6068	Gene body	NM_020604	Jph1
chr1	17081957	Testis	5922	Gene body	NM_020604	Jph1
chr1	17082018	NA	5861	Gene body	NM_020604	Jph1
chr1	17088108	NA	-229	TSS	NM_020604	Jph1
chr1	17110362	NA	-22483	Intergenic	NM_020604	Jph1
chr1	17115062	NA	-20415	Intergenic	NM_010267	Gdap1
chr1	17137020	NA	1543	TSS	NM_010267	Gdap1
chr1	17243460	NA	80276	Intergenic	AK135932	AK135932
chr1	17473171	NA	-118904	Intergenic	NM_053191	Pi15
chr1	17473268	NA	-118807	Intergenic	NM_053191	Pi15
chr1	17473270	Testis	-118805	Intergenic	NM_053191	Pi15
chr1	17473333	Testis	-118742	Intergenic	NM_053191	Pi15
chr1	17624542	NA	9014	Intergenic	NM_053191	Pi15
chr1	17718133	NA	-406	TSS	AK038933	AK038933
chr1	17718483	NA	-756	TSS	AK038933	AK038933
chr1	17718713	NA	-986	TSS	AK038933	AK038933
chr1	17728120	NA	-10393	Intergenic	AK038933	AK038933
chr1	17929902	NA	173614	Intergenic	NM_031402	Crispld1
chr1	18123191	NA	3942	Gene body	NM_030033	Crisp4
chr1	18149389	NA	-13406	Intergenic	AK020340	Crisp4
chr1	18629777	NA	-374558	Intergenic	NM_001040027	OTTMUSG00000020946
chr1	18951687	NA	-141415	Intergenic	NM_153154	Tcfap2d
chr1	18951730	NA	-141372	Intergenic	NM_153154	Tcfap2d
chr1	18963736	NA	-129366	Intergenic	NM_153154	Tcfap2d
chr1	19027025	NA	-66077	Intergenic	NM_153154	Tcfap2d
chr1	19027527	NA	-65575	Intergenic	NM_153154	Tcfap2d
chr1	19321080	Testis	92265	Intergenic	AK078046	Tcfap2b
chr1	19321103	Testis	92288	Intergenic	AK078046	Tcfap2b
chr1	19322236	NA	93421	Intergenic	AK078046	Tcfap2b
chr1	19629457	NA	400642	Intergenic	AK078046	Tcfap2b
chr1	19859066	NA	188793	Intergenic	NM_153179	Pkhd1
chr1	19871291	NA	176568	Intergenic	NM_153179	Pkhd1
chr1	19941505	NA	106354	Intergenic	NM_153179	Pkhd1
chr1	19942094	NA	105765	Intergenic	NM_153179	Pkhd1
chr1	19958868	NA	88991	Intergenic	NM_153179	Pkhd1
chr1	19958992	NA	88867	Intergenic	NM_153179	Pkhd1
chr1	20215035	NA	393103	Gene body	NM_153179	Pkhd1
chr1	20460905	NA	122128	Intergenic	AK052698	Pkhd1
chr1	20760094	NA	7135	Intergenic	BC145977	Il17f
chr1	20776587	NA	-2236	TSS	NM_145856	Il17f
chr1	20777783	NA	-3432	Intergenic	NM_145856	Il17f
chr1	20883075	NA	2373	Gene body	NM_028829	Paqr8
chr1	20895623	NA	-12297	Intergenic	AK029723	Paqr8
chr1	20896523	NA	-11397	Intergenic	AK029723	Paqr8
chr1	20910078	NA	2158	Gene body	AK029723	Paqr8
chr1	20911226	NA	3306	Gene body	AK029723	Paqr8
chr1	20924726	NA	44024	Gene body	NM_028829	Paqr8
chr1	20924762	Testis	44060	Gene body	NM_028829	Paqr8
chr1	20924827	NA	44125	Gene body	NM_028829	Paqr8
chr1	20925178	NA	44476	Gene body	NM_028829	Paqr8
chr1	20925246	NA	44544	Gene body	NM_028829	Paqr8
chr1	20925277	NA	44575	Gene body	NM_028829	Paqr8
chr1	20925418	NA	44716	Gene body	NM_028829	Paqr8
chr1	20925478	NA	44776	Gene body	NM_028829	Paqr8
chr1	20925644	NA	44942	Gene body	NM_028829	Paqr8
chr1	20930404	NA	1567	3End	AK029723	Paqr8
chr1	20941281	Testis	-487	TSS	AK006489	Efhc1
chr1	20948787	NA	7019	Gene body	AK006489	Efhc1
chr1	20978369	NA	36601	Gene body	AK006489	Efhc1
chr1	20989742	NA	1716	3End	NM_177409	Tram2
chr1	21017673	Liver	51633	Gene body	NM_177409	Tram2
chr1	21021583	NA	47723	Gene body	NM_177409	Tram2
chr1	21030482	NA	38824	Gene body	NM_177409	Tram2
chr1	21033759	NA	35547	Gene body	NM_177409	Tram2
chr1	21049729	Liver	19577	Gene body	NM_177409	Tram2
chr1	21064552	NA	4754	Gene body	NM_177409	Tram2
chr1	21064584	NA	4722	Gene body	NM_177409	Tram2
chr1	21067914	NA	1392	TSS	NM_177409	Tram2
chr1	21070468	NA	-1162	TSS	NM_177409	Tram2
chr1	21070569	NA	-1263	TSS	NM_177409	Tram2
chr1	21070718	NA	-1412	TSS	NM_177409	Tram2
chr1	21072849	NA	-3543	Intergenic	NM_177409	Tram2
chr1	21087806	NA	-18500	Intergenic	NM_177409	Tram2
chr1	21087861	NA	-18555	Intergenic	NM_177409	Tram2
chr1	21089413	NA	-20107	Intergenic	NM_177409	Tram2
chr1	21114896	NA	-41682	Intergenic	AK138554	AK138554
chr1	21115106	NA	-41472	Intergenic	AK138554	AK138554
chr1	21145001	NA	-11577	Intergenic	AK138554	AK138554
chr1	21157681	Testis	1103	TSS	AK138554	AK138554
chr1	21182033	NA	4325	Intergenic	AK138554	AK138554
chr1	21225582	NA	-5087	Intergenic	NM_001077353	Gsta3
chr1	21233238	Liver	2569	Gene body	NM_010356	Gsta3
chr1	21239784	NA	9115	Gene body	NM_010356	Gsta3
chr1	21239910	Liver	9241	Gene body	NM_010356	Gsta3
chr1	21243787	NA	13118	Gene body	NM_010356	Gsta3
chr1	21244084	NA	13415	Gene body	NM_010356	Gsta3
chr1	21252974	Liver	22305	Gene body	NM_010356	Gsta3
chr1	21254254	NA	23585	Gene body	NM_010356	Gsta3
chr1	21257796	NA	2156	3End	NM_010356	Gsta3
chr1	21258175	NA	2535	3End	NM_010356	Gsta3
chr1	21383809	Testis	8434	Intergenic	NM_023872	Kcnq5
chr1	21392258	NA	559404	Gene body	NM_023872	Kcnq5
chr1	21392729	NA	558933	Gene body	NM_023872	Kcnq5
chr1	21392828	NA	558834	Gene body	NM_023872	Kcnq5
chr1	21392831	Testis	558831	Gene body	NM_023872	Kcnq5
chr1	21392931	NA	558731	Gene body	NM_023872	Kcnq5
chr1	21451138	NA	26276	Gene body	EU098138	Kcnq5
chr1	21451557	Testis	25857	Gene body	EU098138	Kcnq5
chr1	21451816	Testis	25598	Gene body	EU098138	Kcnq5
chr1	21451875	NA	25539	Gene body	EU098138	Kcnq5
chr1	21495867	NA	-18453	Intergenic	EU098138	Kcnq5
chr1	21968528	Testis	-16866	Intergenic	NM_023872	Kcnq5
chr1	22020658	NA	-68996	Intergenic	NM_023872	Kcnq5
chr1	22198443	NA	80059	Intergenic	NM_183018	Rims1
chr1	22200948	NA	77554	Intergenic	NM_183018	Rims1
chr1	22201050	NA	77452	Intergenic	NM_183018	Rims1
chr1	22286984	NA	18940	Gene body	BC055294	Rims1
chr1	22519201	NA	-3015	Intergenic	AK162935	mKIAA0340
chr1	22519477	NA	-3291	Intergenic	AK162935	mKIAA0340
chr1	22540130	NA	-23944	Intergenic	AK162935	mKIAA0340
chr1	22592635	NA	7479	Intergenic	AK090169	Rim
chr1	22619209	NA	193354	Gene body	AK090169	Rim
chr1	22627807	Liver	184756	Gene body	AK090169	Rim
chr1	22647768	NA	164795	Gene body	AK090169	Rim
chr1	22794616	NA	17947	Gene body	NM_001012625	Rims1
chr1	22811380	NA	1183	TSS	NM_001012625	Rims1
chr1	22899981	NA	-87418	Intergenic	NM_183018	Rims1
chr1	23014804	NA	92508	Intergenic	NM_025746	4933415F23Rik
chr1	23015331	NA	91981	Intergenic	NM_025746	4933415F23Rik
chr1	23015990	NA	91322	Intergenic	NM_025746	4933415F23Rik
chr1	23070136	NA	37176	Intergenic	NM_025746	4933415F23Rik
chr1	23070261	NA	37051	Intergenic	NM_025746	4933415F23Rik
chr1	23091469	NA	15843	Intergenic	NM_025746	4933415F23Rik
chr1	23107878	NA	-566	TSS	NM_025746	4933415F23Rik
chr1	23108101	Testis	-789	TSS	NM_025746	4933415F23Rik
chr1	23108577	Testis	515	TSS	NM_025746	4933415F23Rik
chr1	23108646	Testis	446	TSS	NM_025746	4933415F23Rik
chr1	23109100	NA	-8	TSS	NM_025746	4933415F23Rik
chr1	23109139	Testis	-47	TSS	NM_025746	4933415F23Rik
chr1	23122908	Testis	-13816	Intergenic	NM_025746	4933415F23Rik
chr1	23152886	NA	-43794	Intergenic	NM_025746	4933415F23Rik
chr1	23221489	NA	-77063	Intergenic	CS444445	CS444445
chr1	23221952	NA	-76600	Intergenic	CS444445	CS444445
chr1	23253844	NA	-44708	Intergenic	CS444445	CS444445
chr1	23253915	NA	-44637	Intergenic	CS444445	CS444445
chr1	23253968	NA	-44584	Intergenic	CS444445	CS444445
chr1	23330307	NA	31732	Intergenic	CS444445	CS444445
chr1	23336638	NA	36624	Intergenic	NM_001081079	Ogfrl1
chr1	23337135	NA	36127	Intergenic	NM_001081079	Ogfrl1
chr1	23337787	NA	35475	Intergenic	NM_001081079	Ogfrl1
chr1	23342606	NA	30656	Intergenic	NM_001081079	Ogfrl1
chr1	23361568	NA	11694	Intergenic	NM_001081079	Ogfrl1
chr1	23363277	NA	9985	Intergenic	NM_001081079	Ogfrl1
chr1	23384801	NA	5213	Gene body	NM_001081079	Ogfrl1
chr1	23388655	NA	1359	TSS	NM_001081079	Ogfrl1
chr1	23391330	Testis	-1316	TSS	NM_001081079	Ogfrl1
chr1	23399176	Testis	5435	Gene body	AK090150	AK090150
chr1	23399341	Testis	5270	Gene body	AK090150	AK090150
chr1	23418513	NA	-13902	Intergenic	AK090150	AK090150
chr1	23452062	NA	-47451	Intergenic	AK090150	AK090150
chr1	23452066	NA	-47455	Intergenic	AK090150	AK090150
chr1	23452709	NA	-48098	Intergenic	AK090150	AK090150
chr1	23452721	NA	-48110	Intergenic	AK090150	AK090150
chr1	23497361	NA	-92750	Intergenic	AK090150	AK090150
chr1	23497589	NA	-92978	Intergenic	AK090150	AK090150
chr1	23498186	NA	-93575	Intergenic	AK090150	AK090150
chr1	23531965	NA	-127354	Intergenic	AK090150	AK090150
chr1	23581115	NA	-176504	Intergenic	AK090150	AK090150
chr1	23591528	Testis	-177236	Intergenic	AK048146	B3gat2
chr1	23601458	Testis	-167306	Intergenic	AK048146	B3gat2
chr1	23611141	NA	-157623	Intergenic	AK048146	B3gat2
chr1	23611219	NA	-157545	Intergenic	AK048146	B3gat2
chr1	23611340	NA	-157424	Intergenic	AK048146	B3gat2
chr1	23664186	NA	-104578	Intergenic	AK048146	B3gat2
chr1	23681075	Testis	-87689	Intergenic	AK048146	B3gat2
chr1	23681138	NA	-87626	Intergenic	AK048146	B3gat2
chr1	23681347	Testis	-87417	Intergenic	AK048146	B3gat2
chr1	23754799	NA	-13965	Intergenic	AK048146	B3gat2
chr1	23767609	NA	-1155	TSS	AK048146	B3gat2
chr1	23779601	NA	10837	Gene body	NM_172124	B3gat2
chr1	23783458	NA	14694	Gene body	NM_172124	B3gat2
chr1	23783552	NA	14788	Gene body	NM_172124	B3gat2
chr1	23789180	NA	20416	Gene body	NM_172124	B3gat2
chr1	23805370	NA	36606	Gene body	AK048146	B3gat2
chr1	23841727	NA	9957	Intergenic	AK132868	Smap1
chr1	23954207	NA	-25079	Intergenic	NM_028534	Smap1
chr1	23960682	NA	-31554	Intergenic	NM_028534	Smap1
chr1	23960740	NA	-31612	Intergenic	NM_028534	Smap1
chr1	23961442	Testis	-32314	Intergenic	NM_028534	Smap1
chr1	23975797	Testis	26987	Intergenic	NM_026503	1110058L19Rik
chr1	24183012	NA	-1526	TSS	NM_007740	Col9a1
chr1	24183213	Testis	-1325	TSS	NM_007740	Col9a1
chr1	24203740	Kidney	1672	TSS	AK011547	Col9a1
chr1	24203785	NA	1717	TSS	AK011547	Col9a1
chr1	24229287	NA	27219	Gene body	AK011547	Col9a1
chr1	24230277	NA	28209	Gene body	AK011547	Col9a1
chr1	24230449	NA	28381	Gene body	AK011547	Col9a1
chr1	24244054	NA	59516	Gene body	NM_007740	Col9a1
chr1	24253571	NA	69033	Gene body	NM_007740	Col9a1
chr1	24269889	NA	324387	Gene body	NM_007733	Col19a1
chr1	24270393	NA	323883	Gene body	NM_007733	Col19a1
chr1	24270710	Testis	323566	Gene body	NM_007733	Col19a1
chr1	24296248	NA	298028	Gene body	AK149136	Col19a1
chr1	24309496	NA	284780	Gene body	AK149136	Col19a1
chr1	24324546	NA	269730	Gene body	AK149136	Col19a1
chr1	24336667	Testis	257609	Gene body	AK149136	Col19a1
chr1	24356671	NA	237605	Gene body	AK149136	Col19a1
chr1	24368415	NA	225861	Gene body	AK149136	Col19a1
chr1	24368824	Testis	225452	Gene body	AK149136	Col19a1
chr1	24375565	Testis	218711	Gene body	AK149136	Col19a1
chr1	24375958	NA	218318	Gene body	AK149136	Col19a1
chr1	24383759	Testis	210517	Gene body	AK149136	Col19a1
chr1	24460401	Testis	133875	Gene body	NM_007733	Col19a1
chr1	24476297	NA	117979	Gene body	NM_007733	Col19a1
chr1	24557866	NA	36410	Gene body	NM_007733	Col19a1
chr1	24592141	NA	2135	Gene body	NM_007733	Col19a1
chr1	24602053	Testis	-7777	Intergenic	AK149136	Col19a1
chr1	24602211	NA	-7935	Intergenic	AK149136	Col19a1
chr1	24602662	NA	-8386	Intergenic	AK149136	Col19a1
chr1	24619841	NA	968	3End	BC069931	Atpase6
chr1	24626608	NA	-4957	Intergenic	BC069931	Atpase6
chr1	24627488	Testis	-5837	Intergenic	BC069931	Atpase6
chr1	24654873	NA	-30509	Intergenic	NM_026719	Lmbrd1
chr1	24655028	Testis	-30354	Intergenic	NM_026719	Lmbrd1
chr1	24655424	Testis	-29958	Intergenic	NM_026719	Lmbrd1
chr1	24684638	NA	-744	TSS	NM_026719	Lmbrd1
chr1	24736974	NA	51210	Gene body	AK158982	Lmbrd1
chr1	24739084	NA	53320	Gene body	AK158982	Lmbrd1
chr1	24750197	NA	64433	Gene body	AK158982	Lmbrd1
chr1	24815624	NA	129860	Gene body	AK158982	Lmbrd1
chr1	24818946	NA	133182	Gene body	AK158982	Lmbrd1
chr1	24823499	NA	353	3End	NM_026719	Lmbrd1
chr1	24832677	NA	9531	Intergenic	NM_026719	Lmbrd1
chr1	24839554	NA	16408	Intergenic	NM_026719	Lmbrd1
chr1	24841006	Testis	17860	Intergenic	NM_026719	Lmbrd1
chr1	24841250	NA	18104	Intergenic	NM_026719	Lmbrd1
chr1	24850265	NA	27119	Intergenic	NM_026719	Lmbrd1
chr1	24850369	Testis	27223	Intergenic	NM_026719	Lmbrd1
chr1	24850602	NA	27456	Intergenic	NM_026719	Lmbrd1
chr1	24926945	NA	103799	Intergenic	NM_026719	Lmbrd1
chr1	24996267	NA	128127	Intergenic	AK081421	Bai3
chr1	25057350	NA	67044	Intergenic	AK081421	Bai3
chr1	25065978	NA	58416	Intergenic	AK081421	Bai3
chr1	25067916	NA	56478	Intergenic	AK081421	Bai3
chr1	25080705	NA	43689	Intergenic	AK081421	Bai3
chr1	25091243	NA	33151	Intergenic	AK081421	Bai3
chr1	25110465	NA	13929	Intergenic	AK081421	Bai3
chr1	25159656	NA	126289	Gene body	AK044160	Bai3
chr1	25224127	NA	61818	Gene body	AK081421	Bai3
chr1	25237263	NA	48682	Gene body	AK081421	Bai3
chr1	25248889	NA	37056	Gene body	AK081421	Bai3
chr1	25249065	NA	36880	Gene body	AK081421	Bai3
chr1	25379033	NA	-93088	Intergenic	AK044160	Bai3
chr1	25487378	NA	-201433	Intergenic	AK044160	Bai3
chr1	25492776	NA	-206831	Intergenic	AK044160	Bai3
chr1	25555667	NA	-269722	Intergenic	AK044160	Bai3
chr1	25567588	NA	-281643	Intergenic	AK044160	Bai3
chr1	25672293	NA	211327	Gene body	BC079670	Bai3
chr1	25811567	NA	72053	Gene body	BC079670	Bai3
chr1	25884368	NA	-748	TSS	BC079670	Bai3
chr1	25885415	NA	1137	TSS	NM_175642	Bai3
chr1	25949349	NA	-62797	Intergenic	NM_175642	Bai3
chr1	26053816	NA	-167264	Intergenic	NM_175642	Bai3
chr1	26258956	NA	-372404	Intergenic	NM_175642	Bai3
chr1	26286646	NA	-400094	Intergenic	NM_175642	Bai3
chr1	26390072	NA	348586	Intergenic	NM_001033764	4931408C20Rik
chr1	26390216	Testis	348442	Intergenic	NM_001033764	4931408C20Rik
chr1	26390294	Testis	348364	Intergenic	NM_001033764	4931408C20Rik
chr1	26482358	Testis	256300	Intergenic	NM_001033764	4931408C20Rik
chr1	26673871	NA	64787	Intergenic	NM_001033764	4931408C20Rik
chr1	27042904	NA	-298599	Intergenic	NM_001033764	4931408C20Rik
chr1	27166717	NA	-422412	Intergenic	NM_001033764	4931408C20Rik
chr1	27244584	NA	-500279	Intergenic	NM_001033764	4931408C20Rik
chr1	27247170	Testis	-502865	Intergenic	NM_001033764	4931408C20Rik
chr1	27567983	NA	-372907	Intergenic	AK050085	AK050085
chr1	27707402	NA	-233488	Intergenic	AK050085	AK050085
chr1	27860901	NA	-79989	Intergenic	AK050085	AK050085
chr1	27901872	NA	-39018	Intergenic	AK050085	AK050085
chr1	27957459	Testis	16569	Gene body	AK050085	AK050085
chr1	28191822	NA	232790	Intergenic	AK050085	AK050085
chr1	28192003	Testis	232971	Intergenic	AK050085	AK050085
chr1	28413834	NA	419132	Intergenic	NM_001013750	Gm597
chr1	28463013	NA	369953	Intergenic	NM_001013750	Gm597
chr1	28463015	Testis	369951	Intergenic	NM_001013750	Gm597
chr1	28765408	NA	67558	Intergenic	NM_001013750	Gm597
chr1	28765474	NA	67492	Intergenic	NM_001013750	Gm597
chr1	28765703	NA	67263	Intergenic	NM_001013750	Gm597
chr1	28810309	NA	22657	Intergenic	NM_001013750	Gm597
chr1	28834759	NA	2338	Gene body	NM_001013750	Gm597
chr1	28858020	NA	-20923	Intergenic	NM_001013750	Gm597
chr1	28916029	NA	-78932	Intergenic	NM_001013750	Gm597
chr1	29139571	NA	-302474	Intergenic	NM_001013750	Gm597
chr1	29323012	NA	-485915	Intergenic	NM_001013750	Gm597
chr1	29459797	NA	-622700	Intergenic	NM_001013750	Gm597
chr1	29461174	NA	-624077	Intergenic	NM_001013750	Gm597
chr1	29541843	NA	-704746	Intergenic	NM_001013750	Gm597
chr1	29542596	NA	-705499	Intergenic	NM_001013750	Gm597
chr1	29845954	NA	929444	Intergenic	AK087209	AK087209
chr1	29853694	NA	921704	Intergenic	AK087209	AK087209
chr1	29986872	Testis	788526	Intergenic	AK087209	AK087209
chr1	30026753	NA	748645	Intergenic	AK087209	AK087209
chr1	30142661	NA	632737	Intergenic	AK087209	AK087209
chr1	30355443	NA	419955	Intergenic	AK087209	AK087209
chr1	30517404	NA	257994	Intergenic	AK087209	AK087209
chr1	30552612	NA	222786	Intergenic	AK087209	AK087209
chr1	30572354	NA	203044	Intergenic	AK087209	AK087209
chr1	30573125	Testis	202273	Intergenic	AK087209	AK087209
chr1	30584897	NA	190501	Intergenic	AK087209	AK087209
chr1	30597461	NA	177937	Intergenic	AK087209	AK087209
chr1	30597525	NA	177873	Intergenic	AK087209	AK087209
chr1	30695571	NA	79827	Intergenic	AK087209	AK087209
chr1	30695575	NA	79823	Intergenic	AK087209	AK087209
chr1	30695974	NA	79424	Intergenic	AK087209	AK087209
chr1	30755300	Testis	20098	Intergenic	AK087209	AK087209
chr1	30776687	NA	119	TSS	AK087209	AK087209
chr1	30777971	NA	-1165	TSS	AK087209	AK087209
chr1	30828504	Testis	864	3End	AK188812	AK188812
chr1	30840828	NA	13188	Intergenic	AK188812	AK188812
chr1	30843380	Testis	15740	Intergenic	AK188812	AK188812
chr1	30843977	NA	15209	Intergenic	NM_001081080	Phf3
chr1	30844344	NA	14842	Intergenic	NM_001081080	Phf3
chr1	30859043	NA	143	3End	NM_001081080	Phf3
chr1	30859045	NA	141	3End	NM_001081080	Phf3
chr1	30861295	Testis	58806	Gene body	NM_001081080	Phf3
chr1	30861399	Testis	58702	Gene body	NM_001081080	Phf3
chr1	30904353	NA	15748	Gene body	NM_001081080	Phf3
chr1	30940017	NA	-9300	Intergenic	AK133490	mKIAA0244
chr1	30995468	NA	1679	3End	NR_002688	Ptp4a1
chr1	31031118	NA	-24518	Intergenic	NR_002688	Ptp4a1
chr1	31049128	Liver	-42528	Intergenic	NR_002688	Ptp4a1
chr1	31073005	Liver	-66405	Intergenic	NR_002688	Ptp4a1
chr1	31074317	NA	-67717	Intergenic	NR_002688	Ptp4a1
chr1	31095208	Testis	-88608	Intergenic	NR_002688	Ptp4a1
chr1	31095638	Testis	-89038	Intergenic	NR_002688	Ptp4a1
chr1	31103580	NA	94342	Intergenic	NM_027637	4931428L18Rik
chr1	31116516	NA	81406	Intergenic	NM_027637	4931428L18Rik
chr1	31260947	Testis	27668	Gene body	NM_153601	Gluld1
chr1	31261107	NA	27828	Gene body	NM_153601	Gluld1
chr1	31279405	Testis	51	TSS	NM_027637	4931428L18Rik
chr1	31392666	NA	111534	Intergenic	NM_029062	4930521A18Rik
chr1	31673193	Testis	392061	Intergenic	NM_029062	4930521A18Rik
chr1	31868703	NA	-360947	Intergenic	AK051938	Slm1
chr1	31992821	Testis	-236829	Intergenic	AK051938	Slm1
chr1	31994398	NA	-235252	Intergenic	AK051938	Slm1
chr1	32232474	NA	2824	Gene body	AK051807	Khdrbs2
chr1	32278097	NA	48447	Gene body	AK051938	Slm1
chr1	32391264	NA	161614	Gene body	AK051807	Khdrbs2
chr1	32577700	Testis	348050	Gene body	NM_133235	Khdrbs2
chr1	32577852	NA	348202	Gene body	NM_133235	Khdrbs2
chr1	32696173	NA	466523	Gene body	NM_133235	Khdrbs2
chr1	32797309	NA	82726	Intergenic	NM_133235	Khdrbs2
chr1	32829185	NA	114602	Intergenic	NM_133235	Khdrbs2
chr1	32829332	Testis	114749	Intergenic	NM_133235	Khdrbs2
chr1	32885095	NA	170512	Intergenic	NM_133235	Khdrbs2
chr1	33082335	NA	367752	Intergenic	NM_133235	Khdrbs2
chr1	33084015	NA	369432	Intergenic	NM_133235	Khdrbs2
chr1	33084115	NA	369532	Intergenic	NM_133235	Khdrbs2
chr1	33232199	NA	278456	Intergenic	NM_008922	Prim2
chr1	33232622	NA	278033	Intergenic	NM_008922	Prim2
chr1	33232869	NA	277786	Intergenic	NM_008922	Prim2
chr1	33301821	NA	208834	Intergenic	NM_008922	Prim2
chr1	33301930	NA	208725	Intergenic	NM_008922	Prim2
chr1	33452876	NA	57779	Intergenic	NM_008922	Prim2
chr1	33527186	NA	8600	Intergenic	AK166687	Prim2
chr1	33567777	NA	28549	Intergenic	DQ714940	DQ714940
chr1	33678496	Testis	491	TSS	AK166687	Prim2
chr1	33678923	Testis	64	TSS	AK166687	Prim2
chr1	33688975	NA	-9988	Intergenic	AK166687	Prim2
chr1	33694840	NA	-15853	Intergenic	AK166687	Prim2
chr1	33694898	Testis	-15911	Intergenic	AK166687	Prim2
chr1	33695087	Testis	-16100	Intergenic	AK166687	Prim2
chr1	33737538	NA	9981	Intergenic	BC132566	1700001G17Rik
chr1	33738315	NA	10758	Intergenic	BC132566	1700001G17Rik
chr1	33738366	NA	10809	Intergenic	BC132566	1700001G17Rik
chr1	33771049	NA	-5691	Intergenic	AK163909	Rab23
chr1	33806050	NA	8545	Gene body	NM_145392	Bag2
chr1	33811020	NA	3575	Gene body	NM_145392	Bag2
chr1	33811548	NA	3047	Gene body	NM_145392	Bag2
chr1	33811740	NA	2855	Gene body	NM_145392	Bag2
chr1	33811907	NA	2688	Gene body	NM_145392	Bag2
chr1	33812289	NA	2306	Gene body	NM_145392	Bag2
chr1	33823492	NA	47780	Gene body	BC062154	Zfp451
chr1	33833038	NA	38234	Gene body	BC062154	Zfp451
chr1	33833309	NA	37963	Gene body	BC062154	Zfp451
chr1	33894686	NA	14210	Intergenic	NM_177235	B230209C24Rik
chr1	33895278	NA	13618	Intergenic	NM_177235	B230209C24Rik
chr1	33895482	NA	13414	Intergenic	NM_177235	B230209C24Rik
chr1	33895660	NA	13236	Intergenic	NM_177235	B230209C24Rik
chr1	33895884	NA	13012	Intergenic	NM_177235	B230209C24Rik
chr1	33895926	Testis	12970	Intergenic	NM_177235	B230209C24Rik
chr1	33896452	NA	12444	Intergenic	NM_177235	B230209C24Rik
chr1	33900898	NA	7998	Intergenic	NM_177235	B230209C24Rik
chr1	33938530	NA	2157	Gene body	AK045534	B230209C24Rik
chr1	33949960	NA	-9273	Intergenic	AK045534	B230209C24Rik
chr1	33953914	NA	10552	Gene body	NM_177235	B230209C24Rik
chr1	33954482	NA	9984	Gene body	NM_177235	B230209C24Rik
chr1	33960611	NA	3855	Gene body	NM_177235	B230209C24Rik
chr1	33960882	NA	3584	Gene body	NM_177235	B230209C24Rik
chr1	33963064	NA	1402	TSS	NM_177235	B230209C24Rik
chr1	33963304	NA	1162	TSS	NM_177235	B230209C24Rik
chr1	33964439	NA	27	TSS	NM_177235	B230209C24Rik
chr1	33983536	NA	18467	Gene body	U25158	Bpag1
chr1	33993302	NA	28233	Gene body	U25158	Bpag1
chr1	34002120	NA	37051	Gene body	U25158	Bpag1
chr1	34002447	NA	37378	Gene body	U25158	Bpag1
chr1	34002754	NA	37685	Gene body	U25158	Bpag1
chr1	34002825	NA	37756	Gene body	U25158	Bpag1
chr1	34002840	NA	37771	Gene body	U25158	Bpag1
chr1	34003760	NA	38691	Gene body	U25158	Bpag1
chr1	34004020	NA	38951	Gene body	U25158	Bpag1
chr1	34004086	NA	39017	Gene body	U25158	Bpag1
chr1	34026638	NA	-36089	Intergenic	AK039885	Bpag1
chr1	34031929	NA	-30798	Intergenic	AK039885	Bpag1
chr1	34034244	NA	-28483	Intergenic	AK039885	Bpag1
chr1	34051178	NA	-11549	Intergenic	AK039885	Bpag1
chr1	34053621	NA	-9106	Intergenic	AK039885	Bpag1
chr1	34064114	Brain	1120	TSS	AK164442	Bpag1
chr1	34064394	Brain	1400	TSS	AK164442	Bpag1
chr1	34083084	NA	14415	Gene body	NM_133833	Dst
chr1	34087174	NA	18505	Gene body	NM_133833	Dst
chr1	34087394	NA	18725	Gene body	NM_133833	Dst
chr1	34089575	NA	20906	Gene body	NM_133833	Dst
chr1	34089853	NA	21184	Gene body	NM_133833	Dst
chr1	34105387	NA	36718	Gene body	NM_133833	Dst
chr1	34116280	Brain	47611	Gene body	NM_133833	Dst
chr1	34131260	NA	-47166	Intergenic	DQ463750	Dst
chr1	34131641	NA	-46785	Intergenic	DQ463750	Dst
chr1	34145615	Liver	-32811	Intergenic	DQ463750	Dst
chr1	34151371	NA	-27055	Intergenic	DQ463750	Dst
chr1	34156425	NA	-22001	Intergenic	DQ463750	Dst
chr1	34184348	NA	5922	Gene body	DQ463750	Dst
chr1	34189831	NA	127104	Gene body	AK039885	Bpag1
chr1	34189988	NA	127261	Gene body	AK039885	Bpag1
chr1	34196453	NA	2473	3End	AK164442	Bpag1
chr1	34196668	NA	2688	3End	AK164442	Bpag1
chr1	34200785	NA	6805	Intergenic	AK164442	Bpag1
chr1	34215769	NA	-1407	TSS	AF396877	Bpag1-n
chr1	34222975	NA	2659	3End	U25158	Bpag1
chr1	34231471	NA	14295	Gene body	AF396877	Bpag1-n
chr1	34231473	NA	14297	Gene body	AF396877	Bpag1-n
chr1	34234911	NA	17735	Gene body	AF396877	Bpag1-n
chr1	34235163	NA	17987	Gene body	AF396877	Bpag1-n
chr1	34235208	NA	18032	Gene body	AF396877	Bpag1-n
chr1	34235459	NA	18283	Gene body	AF396877	Bpag1-n
chr1	34235461	NA	18285	Gene body	AF396877	Bpag1-n
chr1	34239989	NA	22813	Gene body	AF396877	Bpag1-n
chr1	34240299	Brain	178	3End	AF396877	Bpag1-n
chr1	34246178	NA	6057	Intergenic	AF396877	Bpag1-n
chr1	34246785	NA	6664	Intergenic	AF396877	Bpag1-n
chr1	34247258	NA	7137	Intergenic	AF396877	Bpag1-n
chr1	34252859	NA	12738	Intergenic	AF396877	Bpag1-n
chr1	34259624	NA	-12489	Intergenic	AK160419	Bpag1
chr1	34269326	NA	-2787	TSS	AK160419	Bpag1
chr1	34269362	NA	-2751	TSS	AK160419	Bpag1
chr1	34272129	NA	16	TSS	AK160419	Bpag1
chr1	34280928	NA	-1425	TSS	AK129201	Dst
chr1	34296517	NA	10426	Intergenic	AK160419	Bpag1
chr1	34296720	NA	10629	Intergenic	AK160419	Bpag1
chr1	34297007	NA	10916	Intergenic	AK160419	Bpag1
chr1	34303553	NA	21200	Gene body	AK129201	Dst
chr1	34308038	NA	25685	Gene body	AK129201	Dst
chr1	34309228	Liver	26875	Gene body	AK129201	Dst
chr1	34309285	NA	26932	Gene body	AK129201	Dst
chr1	34317971	NA	35618	Gene body	AK129201	Dst
chr1	34332809	NA	-11222	Intergenic	AK051626	Bpag1
chr1	34333940	NA	-10091	Intergenic	AK051626	Bpag1
chr1	34334346	NA	-9685	Intergenic	AK051626	Bpag1
chr1	34339450	NA	-4581	Intergenic	AK051626	Bpag1
chr1	34350341	NA	3138	Gene body	AK037206	Bpag1
chr1	34355837	NA	8634	Gene body	AK037206	Bpag1
chr1	34356492	NA	12461	Gene body	AK051626	Bpag1
chr1	34357615	NA	13584	Gene body	AK051626	Bpag1
chr1	34363408	NA	19377	Gene body	AK051626	Bpag1
chr1	34389662	Brain	24165	Intergenic	AK051626	Bpag1
chr1	34424134	NA	58637	Intergenic	AK051626	Bpag1
chr1	34424618	NA	59121	Intergenic	AK051626	Bpag1
chr1	34435752	NA	57768	Intergenic	NM_027159	Ccdc115
chr1	34436145	NA	57375	Intergenic	NM_027159	Ccdc115
chr1	34436236	NA	57284	Intergenic	NM_027159	Ccdc115
chr1	34436324	NA	57196	Intergenic	NM_027159	Ccdc115
chr1	34444988	NA	48532	Intergenic	NM_027159	Ccdc115
chr1	34451148	NA	42372	Intergenic	NM_027159	Ccdc115
chr1	34451305	NA	42215	Intergenic	NM_027159	Ccdc115
chr1	34451477	NA	42043	Intergenic	NM_027159	Ccdc115
chr1	34463769	NA	29751	Intergenic	NM_027159	Ccdc115
chr1	34488635	Testis	4885	Intergenic	NM_027159	Ccdc115
chr1	34489027	NA	4493	Intergenic	NM_027159	Ccdc115
chr1	34489311	NA	4209	Intergenic	NM_027159	Ccdc115
chr1	34507986	NA	5394	Intergenic	NM_178601	Imp4
chr1	34508018	NA	5426	Intergenic	NM_178601	Imp4
chr1	34508421	NA	5829	Intergenic	NM_178601	Imp4
chr1	34520407	Testis	3817	Gene body	NM_011206	Ptpn18
chr1	34529014	NA	-566	TSS	AK014043	Ptpn18
chr1	34536802	NA	5654	Gene body	AK016244	AK016244
chr1	34542136	NA	320	TSS	AK016244	AK016244
chr1	34555188	NA	-86	TSS	NM_009355	Tesp1
chr1	34555333	Testis	59	TSS	NM_009355	Tesp1
chr1	34556028	NA	754	TSS	NM_009355	Tesp1
chr1	34592694	NA	202	TSS	NM_007685	Cfc1
chr1	34593066	NA	574	TSS	NM_007685	Cfc1
chr1	34593648	NA	1156	TSS	NM_007685	Cfc1
chr1	34610858	NA	6930	Gene body	NM_009356	Tesp2
chr1	34617148	NA	640	TSS	NM_009356	Tesp2
chr1	34632123	NA	-4448	Intergenic	NM_213727	9430069J07Rik
chr1	34635442	NA	-1129	TSS	NM_213727	9430069J07Rik
chr1	34643704	NA	7133	Gene body	NM_213727	9430069J07Rik
chr1	34643887	NA	7316	Gene body	NM_213727	9430069J07Rik
chr1	34644013	NA	7442	Gene body	NM_213727	9430069J07Rik
chr1	34656690	NA	-964	TSS	DQ558230	DQ558230
chr1	34692448	Testis	29196	Intergenic	DQ688885	DQ688885
chr1	34692679	NA	29427	Intergenic	DQ688885	DQ688885
chr1	34721919	Brain	-13113	Intergenic	AK082264	AK082264
chr1	34722083	NA	-12949	Intergenic	AK082264	AK082264
chr1	34723103	NA	-11929	Intergenic	AK082264	AK082264
chr1	34723595	NA	-11437	Intergenic	AK082264	AK082264
chr1	34723644	NA	-11388	Intergenic	AK082264	AK082264
chr1	34779892	NA	1124	TSS	BC094608	mKIAA1112
chr1	34780242	NA	45210	Gene body	AK082264	AK082264
chr1	34780414	NA	45382	Gene body	AK082264	AK082264
chr1	34780543	NA	45511	Gene body	AK082264	AK082264
chr1	34780738	NA	45706	Gene body	AK082264	AK082264
chr1	34825945	NA	-32621	Intergenic	AK031310	Arhgef4
chr1	34859906	NA	1340	TSS	NM_183019	Arhgef4
chr1	34862033	NA	3467	Gene body	NM_183019	Arhgef4
chr1	34862909	NA	4343	Gene body	AK031310	Arhgef4
chr1	34863347	NA	4781	Gene body	AK031310	Arhgef4
chr1	34864067	NA	5501	Gene body	AK031310	Arhgef4
chr1	34867168	NA	1105	3End	AK169449	Arhgef4
chr1	34867192	NA	1129	3End	AK169449	Arhgef4
chr1	34867342	NA	1279	3End	AK169449	Arhgef4
chr1	34869295	NA	90527	Gene body	BC094608	mKIAA1112
chr1	34917092	NA	10289	Gene body	NM_145516	Plekhb2
chr1	34934095	Liver	27292	Gene body	NM_145516	Plekhb2
chr1	34950889	NA	14459	Intergenic	NM_145516	Plekhb2
chr1	34950930	NA	14500	Intergenic	NM_145516	Plekhb2
chr1	34985481	Testis	49051	Intergenic	NM_145516	Plekhb2
chr1	34985683	NA	49253	Intergenic	NM_145516	Plekhb2
chr1	34985869	NA	49439	Intergenic	NM_145516	Plekhb2
chr1	34986019	Testis	49589	Intergenic	NM_145516	Plekhb2
chr1	34986061	Testis	49631	Intergenic	NM_145516	Plekhb2
chr1	34986786	NA	50356	Intergenic	NM_145516	Plekhb2
chr1	34986921	NA	50491	Intergenic	NM_145516	Plekhb2
chr1	34987116	NA	50686	Intergenic	NM_145516	Plekhb2
chr1	34987170	NA	50740	Intergenic	NM_145516	Plekhb2
chr1	34987286	NA	50856	Intergenic	NM_145516	Plekhb2
chr1	34987288	Testis	50858	Intergenic	NM_145516	Plekhb2
chr1	35018995	NA	82565	Intergenic	NM_145516	Plekhb2
chr1	35195843	NA	259413	Intergenic	NM_145516	Plekhb2
chr1	35196043	NA	259613	Intergenic	NM_145516	Plekhb2
chr1	35206985	NA	270555	Intergenic	NM_145516	Plekhb2
chr1	35259523	NA	323093	Intergenic	NM_145516	Plekhb2
chr1	35263885	NA	327455	Intergenic	NM_145516	Plekhb2
chr1	35270960	NA	334530	Intergenic	NM_145516	Plekhb2
chr1	35271580	NA	335150	Intergenic	NM_145516	Plekhb2
chr1	35271766	Testis	335336	Intergenic	NM_145516	Plekhb2
chr1	35272810	NA	336380	Intergenic	NM_145516	Plekhb2
chr1	35273208	NA	336778	Intergenic	NM_145516	Plekhb2
chr1	35277822	NA	341392	Intergenic	NM_145516	Plekhb2
chr1	35278013	NA	341583	Intergenic	NM_145516	Plekhb2
chr1	35420291	Liver	483861	Intergenic	NM_145516	Plekhb2
chr1	35442186	Testis	-494503	Intergenic	AK003327	AK003327
chr1	35460384	NA	-476305	Intergenic	AK003327	AK003327
chr1	35460471	NA	-476218	Intergenic	AK003327	AK003327
chr1	35462479	NA	-474210	Intergenic	AK003327	AK003327
chr1	35473004	NA	-463685	Intergenic	AK003327	AK003327
chr1	35486138	NA	-450551	Intergenic	AK003327	AK003327
chr1	35497858	NA	-438831	Intergenic	AK003327	AK003327
chr1	35509120	NA	-427569	Intergenic	AK003327	AK003327
chr1	35509926	NA	-426763	Intergenic	AK003327	AK003327
chr1	35514561	NA	-422128	Intergenic	AK003327	AK003327
chr1	35553117	NA	-383572	Intergenic	AK003327	AK003327
chr1	35583003	NA	-353686	Intergenic	AK003327	AK003327
chr1	35710569	NA	-226120	Intergenic	AK003327	AK003327
chr1	35726318	NA	-210371	Intergenic	AK003327	AK003327
chr1	35744411	NA	-192278	Intergenic	AK003327	AK003327
chr1	35745108	NA	-191581	Intergenic	AK003327	AK003327
chr1	35745666	NA	-191023	Intergenic	AK003327	AK003327
chr1	35752313	NA	-184376	Intergenic	AK003327	AK003327
chr1	35757798	NA	-178891	Intergenic	AK003327	AK003327
chr1	35784157	NA	-152532	Intergenic	AK003327	AK003327
chr1	35806099	NA	-130590	Intergenic	AK003327	AK003327
chr1	35806274	NA	-130415	Intergenic	AK003327	AK003327
chr1	35806646	NA	-130043	Intergenic	AK003327	AK003327
chr1	35810995	NA	-125694	Intergenic	AK003327	AK003327
chr1	35820014	NA	-116675	Intergenic	AK003327	AK003327
chr1	35820127	Testis	-116562	Intergenic	AK003327	AK003327
chr1	35823255	Liver	-113434	Intergenic	AK003327	AK003327
chr1	35843299	NA	-93390	Intergenic	AK003327	AK003327
chr1	35867130	Testis	-69559	Intergenic	AK003327	AK003327
chr1	35871870	NA	-64819	Intergenic	AK003327	AK003327
chr1	35872889	NA	-63800	Intergenic	AK003327	AK003327
chr1	35880987	NA	-55702	Intergenic	AK003327	AK003327
chr1	35880989	NA	-55700	Intergenic	AK003327	AK003327
chr1	35881212	NA	-55477	Intergenic	AK003327	AK003327
chr1	35881771	Testis	-54918	Intergenic	AK003327	AK003327
chr1	35907055	NA	-29634	Intergenic	AK003327	AK003327
chr1	35923473	Testis	-13216	Intergenic	AK003327	AK003327
chr1	35923750	Testis	-12939	Intergenic	AK003327	AK003327
chr1	35936511	NA	-178	TSS	AK003327	AK003327
chr1	35947130	NA	9166	Intergenic	AK003327	AK003327
chr1	35975867	NA	37903	Intergenic	AK003327	AK003327
chr1	35985354	NA	47390	Intergenic	AK003327	AK003327
chr1	35990355	Liver	52391	Intergenic	AK003327	AK003327
chr1	36001767	NA	63803	Intergenic	AK003327	AK003327
chr1	36019161	NA	81197	Intergenic	AK003327	AK003327
chr1	36019256	NA	81292	Intergenic	AK003327	AK003327
chr1	36021386	NA	83422	Intergenic	AK003327	AK003327
chr1	36030954	NA	92990	Intergenic	AK003327	AK003327
chr1	36042151	Testis	-83102	Intergenic	NM_015818	Hs6st1
chr1	36066085	NA	-59168	Intergenic	NM_015818	Hs6st1
chr1	36067438	NA	-57815	Intergenic	NM_015818	Hs6st1
chr1	36067516	NA	-57737	Intergenic	NM_015818	Hs6st1
chr1	36067808	NA	-57445	Intergenic	NM_015818	Hs6st1
chr1	36068208	NA	-57045	Intergenic	NM_015818	Hs6st1
chr1	36070947	NA	-54306	Intergenic	NM_015818	Hs6st1
chr1	36072589	Kidney	-52664	Intergenic	NM_015818	Hs6st1
chr1	36087825	NA	-37428	Intergenic	NM_015818	Hs6st1
chr1	36088049	NA	-37204	Intergenic	NM_015818	Hs6st1
chr1	36123157	NA	-2096	TSS	NM_015818	Hs6st1
chr1	36127735	NA	2482	Gene body	NM_015818	Hs6st1
chr1	36132879	NA	7626	Gene body	NM_015818	Hs6st1
chr1	36138524	NA	13271	Gene body	NM_015818	Hs6st1
chr1	36138760	Kidney	13507	Gene body	NM_015818	Hs6st1
chr1	36144512	NA	19259	Gene body	NM_015818	Hs6st1
chr1	36145913	NA	20660	Gene body	NM_015818	Hs6st1
chr1	36150749	NA	25496	Gene body	NM_015818	Hs6st1
chr1	36150971	NA	25718	Gene body	NM_015818	Hs6st1
chr1	36155667	NA	30414	Gene body	NM_015818	Hs6st1
chr1	36156102	NA	30849	Gene body	NM_015818	Hs6st1
chr1	36158402	NA	33149	Gene body	NM_015818	Hs6st1
chr1	36158404	NA	33151	Gene body	NM_015818	Hs6st1
chr1	36160470	Testis	35217	Gene body	NM_015818	Hs6st1
chr1	36160670	Testis	35417	Gene body	NM_015818	Hs6st1
chr1	36160722	Testis	35469	Gene body	NM_015818	Hs6st1
chr1	36161146	NA	35893	Gene body	NM_015818	Hs6st1
chr1	36162810	Kidney	37557	Gene body	NM_015818	Hs6st1
chr1	36185790	NA	14542	Intergenic	BC051172	Ugcgl1
chr1	36186765	NA	13567	Intergenic	BC051172	Ugcgl1
chr1	36186829	NA	13503	Intergenic	BC051172	Ugcgl1
chr1	36190117	NA	10215	Intergenic	BC051172	Ugcgl1
chr1	36197261	NA	3071	Intergenic	BC051172	Ugcgl1
chr1	36201306	NA	99788	Gene body	AK144381	Ugcgl1
chr1	36217154	NA	5502	Gene body	BC051172	Ugcgl1
chr1	36239387	NA	61707	Gene body	AK087883	Ugcgl1
chr1	36297040	NA	4054	Gene body	NM_198899	Ugcgl1
chr1	36309258	NA	-8164	Intergenic	AK087883	Ugcgl1
chr1	36325485	NA	316	3End	AK040949	Lincr
chr1	36325627	Testis	174	3End	AK040949	Lincr
chr1	36326461	NA	3809	Gene body	AK040949	Lincr
chr1	36330370	NA	-100	TSS	AK040949	Lincr
chr1	36330748	NA	-478	TSS	AK040949	Lincr
chr1	36339061	Testis	-8791	Intergenic	AK040949	Lincr
chr1	36348314	Testis	-16284	Intergenic	NM_145996	Arid5a
chr1	36348572	Testis	-16026	Intergenic	NM_145996	Arid5a
chr1	36348639	NA	-15959	Intergenic	NM_145996	Arid5a
chr1	36356201	Liver	-8397	Intergenic	NM_145996	Arid5a
chr1	36371537	NA	6939	Gene body	NM_145996	Arid5a
chr1	36372096	NA	7498	Gene body	NM_145996	Arid5a
chr1	36372099	Testis	7501	Gene body	NM_145996	Arid5a
chr1	36372296	Testis	7698	Gene body	NM_145996	Arid5a
chr1	36372360	Testis	7762	Gene body	NM_145996	Arid5a
chr1	36373687	Liver	9089	Gene body	NM_145996	Arid5a
chr1	36377294	NA	12696	Gene body	NM_145996	Arid5a
chr1	36378955	NA	14357	Gene body	NM_145996	Arid5a
chr1	36389411	NA	3163	Intergenic	BC132293	4632411B12Rik
chr1	36390573	Liver	2001	3End	BC132293	4632411B12Rik
chr1	36409403	Kidney	15476	Gene body	BC132293	4632411B12Rik
chr1	36415005	NA	9874	Gene body	BC132293	4632411B12Rik
chr1	36424782	NA	97	TSS	BC132293	4632411B12Rik
chr1	36427662	NA	-1636	TSS	NM_172652	4632411B12Rik
chr1	36445628	Brain	-19602	Intergenic	NM_172652	4632411B12Rik
chr1	36465371	NA	-8361	Intergenic	AK132955	AK132955
chr1	36465444	Testis	-8288	Intergenic	AK132955	AK132955
chr1	36465736	Testis	-7996	Intergenic	AK132955	AK132955
chr1	36467594	NA	-6138	Intergenic	AK132955	AK132955
chr1	36489873	NA	8551	Gene body	AK041656	Lman2l
chr1	36490734	NA	7690	Gene body	AK041656	Lman2l
chr1	36521866	Testis	-6963	Intergenic	NM_033570	Cnnm4
chr1	36521980	Testis	-6849	Intergenic	NM_033570	Cnnm4
chr1	36527082	Liver	-1747	TSS	NM_033570	Cnnm4
chr1	36529237	NA	408	TSS	NM_033570	Cnnm4
chr1	36529405	NA	576	TSS	NM_033570	Cnnm4
chr1	36529823	NA	994	TSS	NM_033570	Cnnm4
chr1	36529871	NA	1042	TSS	NM_033570	Cnnm4
chr1	36532258	NA	3429	Gene body	NM_033570	Cnnm4
chr1	36533259	NA	4430	Gene body	NM_033570	Cnnm4
chr1	36536847	NA	8018	Gene body	NM_033570	Cnnm4
chr1	36541703	Kidney	12874	Gene body	NM_033570	Cnnm4
chr1	36541705	NA	12876	Gene body	NM_033570	Cnnm4
chr1	36552930	NA	-10756	Intergenic	AK044901	AK044901
chr1	36564062	NA	266	3End	NM_033570	Cnnm4
chr1	36564596	NA	800	3End	NM_033570	Cnnm4
chr1	36564745	NA	-876	TSS	AK044901	AK044901
chr1	36565117	Brain	-504	TSS	AK044901	AK044901
chr1	36568925	NA	205	TSS	BC052714	Cnnm3
chr1	36579237	NA	10517	Gene body	NM_001039551	Cnnm3
chr1	36579310	NA	10590	Gene body	NM_001039551	Cnnm3
chr1	36582349	NA	13629	Gene body	NM_001039551	Cnnm3
chr1	36582478	NA	13758	Gene body	NM_001039551	Cnnm3
chr1	36582744	NA	14024	Gene body	NM_001039551	Cnnm3
chr1	36588398	NA	7805	Gene body	BC022973	Ankrd23
chr1	36588821	NA	7382	Gene body	BC022973	Ankrd23
chr1	36589899	NA	6304	Gene body	BC022973	Ankrd23
chr1	36590758	Brain	1816	TSS	NM_153502	Ankrd23
chr1	36597712	NA	-1509	TSS	BC022973	Ankrd23
chr1	36597815	NA	-1612	TSS	BC022973	Ankrd23
chr1	36598804	NA	-2601	TSS	BC022973	Ankrd23
chr1	36602872	Testis	1174	TSS	NM_026241	Ankrd39
chr1	36603085	NA	961	TSS	NM_026241	Ankrd39
chr1	36604632	NA	-568	TSS	AK081207	Ankrd39
chr1	36609427	NA	3349	Intergenic	AK216617	mKIAA1739
chr1	36614065	NA	337	TSS	AK090073	Sema4c
chr1	36615712	NA	-644	TSS	AK216617	mKIAA1739
chr1	36619758	NA	30419	Gene body	AK006300	1700024G10Rik
chr1	36625185	NA	24992	Gene body	AK006300	1700024G10Rik
chr1	36630181	NA	19996	Gene body	AK006300	1700024G10Rik
chr1	36631198	NA	18979	Gene body	AK006300	1700024G10Rik
chr1	36632690	NA	17487	Gene body	AK006300	1700024G10Rik
chr1	36632884	NA	13251	Gene body	BC114576	1700024G10Rik
chr1	36635572	NA	10563	Gene body	BC114576	1700024G10Rik
chr1	36652216	NA	-2039	TSS	AK006300	1700024G10Rik
chr1	36663906	NA	76025	Gene body	NM_201365	BC050210
chr1	36668561	NA	71370	Gene body	NM_201365	BC050210
chr1	36739743	Testis	188	TSS	NM_201365	BC050210
chr1	36739960	Testis	-29	TSS	NM_201365	BC050210
chr1	36740033	Testis	-102	TSS	NM_201365	BC050210
chr1	36740086	NA	-155	TSS	NM_201365	BC050210
chr1	36740198	Testis	-267	TSS	NM_201365	BC050210
chr1	36763767	NA	3003	Gene body	NM_146107	Actr1b
chr1	36799379	NA	27997	Gene body	AK016893	AK016893
chr1	36816084	NA	1286	3End	AK016893	AK016893
chr1	36826187	NA	7482	Gene body	NM_009539	Zap70
chr1	36828260	NA	-7568	Intergenic	AB083210	Zap70
chr1	36828754	Testis	-7074	Intergenic	AB083210	Zap70
chr1	36828887	NA	-6941	Intergenic	AB083210	Zap70
chr1	36835676	NA	-152	TSS	AB083210	Zap70
chr1	36836132	Testis	304	TSS	AB083210	Zap70
chr1	36837936	NA	1438	TSS	AB084383	Zap70
chr1	36837967	NA	1469	TSS	AB084383	Zap70
chr1	36838001	Liver	1503	TSS	AB084383	Zap70
chr1	36839508	NA	20803	Gene body	NM_009539	Zap70
chr1	36843397	Testis	3736	Intergenic	AB084383	Zap70
chr1	36843765	NA	4104	Intergenic	AB084383	Zap70
chr1	36847974	NA	1059	3End	NM_018872	Tmem131
chr1	36853533	Kidney	142839	Gene body	NM_018872	Tmem131
chr1	36860101	Brain	5220	Gene body	BC139734	Tmem131
chr1	36867685	NA	-2364	TSS	BC139734	Tmem131
chr1	36879803	Kidney	-14482	Intergenic	BC139734	Tmem131
chr1	36908002	NA	-42681	Intergenic	BC139734	Tmem131
chr1	36917626	NA	-52305	Intergenic	BC139734	Tmem131
chr1	36932488	NA	63884	Gene body	NM_018872	Tmem131
chr1	36946134	NA	50238	Gene body	NM_018872	Tmem131
chr1	36951317	NA	45055	Gene body	NM_018872	Tmem131
chr1	36961642	Liver	34730	Gene body	NM_018872	Tmem131
chr1	36985690	NA	10682	Gene body	NM_018872	Tmem131
chr1	37006530	Brain	-10158	Intergenic	NM_018872	Tmem131
chr1	37015122	NA	-18750	Intergenic	NM_018872	Tmem131
chr1	37015203	Testis	-18831	Intergenic	NM_018872	Tmem131
chr1	37015301	NA	-18929	Intergenic	NM_018872	Tmem131
chr1	37083297	NA	-2863	TSS	AK076981	A230074B11Rik
chr1	37083340	Liver	-2820	TSS	AK076981	A230074B11Rik
chr1	37098227	NA	12067	Gene body	NM_177334	A230074B11Rik
chr1	37099869	NA	13709	Gene body	NM_177334	A230074B11Rik
chr1	37101042	Testis	14882	Gene body	NM_177334	A230074B11Rik
chr1	37101068	NA	14908	Gene body	NM_177334	A230074B11Rik
chr1	37127522	NA	41362	Gene body	NM_177334	A230074B11Rik
chr1	37132789	Testis	46629	Gene body	NM_177334	A230074B11Rik
chr1	37135021	NA	1181	3End	NM_177334	A230074B11Rik
chr1	37138715	NA	4875	Intergenic	NM_177334	A230074B11Rik
chr1	37155101	NA	21261	Intergenic	NM_177334	A230074B11Rik
chr1	37155327	NA	21487	Intergenic	NM_177334	A230074B11Rik
chr1	37174485	NA	-36203	Intergenic	NM_027580	4921511C04Rik
chr1	37243325	NA	32637	Gene body	NM_027580	4921511C04Rik
chr1	37243569	NA	32881	Gene body	NM_027580	4921511C04Rik
chr1	37244223	Testis	33535	Gene body	NM_027580	4921511C04Rik
chr1	37245136	NA	687	3End	AK014863	4921511C04Rik
chr1	37253928	NA	9479	Intergenic	AK014863	4921511C04Rik
chr1	37254375	Testis	9926	Intergenic	AK014863	4921511C04Rik
chr1	37255554	NA	11105	Intergenic	AK014863	4921511C04Rik
chr1	37264835	NA	-11270	Intergenic	NM_009918	Cnga3
chr1	37276670	NA	565	TSS	NM_009918	Cnga3
chr1	37291388	Testis	15283	Gene body	NM_009918	Cnga3
chr1	37291777	NA	15672	Gene body	NM_009918	Cnga3
chr1	37318096	Testis	41991	Gene body	NM_009918	Cnga3
chr1	37318147	NA	42042	Gene body	NM_009918	Cnga3
chr1	37318331	NA	42226	Gene body	NM_009918	Cnga3
chr1	37318383	NA	42278	Gene body	NM_009918	Cnga3
chr1	37318849	NA	42744	Gene body	NM_009918	Cnga3
chr1	37330328	NA	10099	Intergenic	NM_009918	Cnga3
chr1	37380314	NA	10069	Intergenic	AK019601	AK019601
chr1	37398355	Liver	-7338	Intergenic	AK019601	AK019601
chr1	37403360	NA	-12343	Intergenic	AK019601	AK019601
chr1	37404366	NA	-13349	Intergenic	AK019601	AK019601
chr1	37406674	NA	-15657	Intergenic	AK019601	AK019601
chr1	37413390	NA	-12675	Intergenic	NM_172971	Inpp4a
chr1	37416012	NA	-10053	Intergenic	NM_172971	Inpp4a
chr1	37429450	NA	3385	Gene body	NM_172971	Inpp4a
chr1	37443910	NA	87173	Gene body	AK149414	Inpp4a
chr1	37450232	NA	93495	Gene body	AK149414	Inpp4a
chr1	37459287	NA	33222	Gene body	NM_172971	Inpp4a
chr1	37467197	NA	911	3End	NM_030266	Inpp4a
chr1	37487096	NA	66	TSS	AK004433	Unc50
chr1	37553483	NA	-543	TSS	AK052278	Mgat4a
chr1	37554734	NA	-1794	TSS	AK052278	Mgat4a
chr1	37579074	NA	14175	Gene body	AK163327	Mgat4a
chr1	37579127	NA	14122	Gene body	AK163327	Mgat4a
chr1	37590376	NA	2873	Gene body	AK163327	Mgat4a
chr1	37596987	NA	871	TSS	AK155724	Mgat4a
chr1	37600377	NA	-2519	TSS	AK155724	Mgat4a
chr1	37625563	Liver	-27705	Intergenic	AK155724	Mgat4a
chr1	37636444	Testis	32077	Intergenic	BC072639	2010300C02Rik
chr1	37636665	NA	31856	Intergenic	BC072639	2010300C02Rik
chr1	37647847	NA	20674	Intergenic	BC072639	2010300C02Rik
chr1	37671172	NA	105484	Gene body	BC072639	2010300C02Rik
chr1	37680906	Testis	2007	Gene body	BC029089	2010300C02Rik
chr1	37681130	Testis	1783	TSS	BC029089	2010300C02Rik
chr1	37681316	NA	1597	TSS	BC029089	2010300C02Rik
chr1	37746732	NA	29924	Gene body	AK039052	2010300C02Rik
chr1	37753260	NA	23396	Gene body	AK039052	2010300C02Rik
chr1	37774605	NA	2051	Gene body	AK039052	2010300C02Rik
chr1	37775266	NA	1390	TSS	AK039052	2010300C02Rik
chr1	37778581	Testis	-1925	TSS	AK039052	2010300C02Rik
chr1	37780056	NA	-3400	Intergenic	AK039052	2010300C02Rik
chr1	37784572	NA	-7916	Intergenic	AK039052	2010300C02Rik
chr1	37784739	Testis	-8083	Intergenic	AK039052	2010300C02Rik
chr1	37793801	Testis	-17145	Intergenic	AK039052	2010300C02Rik
chr1	37802694	Testis	8926	Intergenic	NM_207228	Tsga10
chr1	37932220	Testis	3170	Gene body	NM_001037918	Lipt1
chr1	37932265	Testis	3215	Gene body	NM_001037918	Lipt1
chr1	37932419	Testis	3369	Gene body	NM_001037918	Lipt1
chr1	37934599	Liver	367	3End	NM_001037918	Lipt1
chr1	37934735	NA	503	3End	NM_001037918	Lipt1
chr1	37966646	NA	6692	Gene body	NM_001033427	Lyg2
chr1	37979956	NA	-6618	Intergenic	NM_001033427	Lyg2
chr1	37982881	NA	-9543	Intergenic	NM_001033427	Lyg2
chr1	37983347	NA	-10009	Intergenic	NM_001033427	Lyg2
chr1	38003763	NA	10841	Gene body	NM_027111	Lyg1
chr1	38003984	NA	10620	Gene body	NM_027111	Lyg1
chr1	38004040	NA	10564	Gene body	NM_027111	Lyg1
chr1	38016386	NA	-1782	TSS	NM_027111	Lyg1
chr1	38023235	Testis	-8631	Intergenic	NM_027111	Lyg1
chr1	38131043	NA	9629	Gene body	AF179302	Rev1
chr1	38166754	NA	19753	Gene body	NM_019570	Rev1
chr1	38181054	NA	5453	Gene body	NM_019570	Rev1
chr1	38185312	NA	1195	TSS	NM_019570	Rev1
chr1	38189266	NA	-2759	TSS	NM_019570	Rev1
chr1	38189790	NA	-3283	Intergenic	NM_019570	Rev1
chr1	38208399	NA	-21892	Intergenic	NM_019570	Rev1
chr1	38219000	NA	17087	Intergenic	BC052061	Aff3
chr1	38233004	Liver	3083	Intergenic	BC052061	Aff3
chr1	38241608	NA	20237	Gene body	BC052061	Aff3
chr1	38256837	NA	5008	Gene body	BC052061	Aff3
chr1	38256949	NA	4896	Gene body	BC052061	Aff3
chr1	38257046	NA	4799	Gene body	BC052061	Aff3
chr1	38259805	NA	2040	Gene body	BC052061	Aff3
chr1	38266915	NA	417174	Gene body	BC052061	Aff3
chr1	38266942	NA	417147	Gene body	BC052061	Aff3
chr1	38267255	NA	416834	Gene body	BC052061	Aff3
chr1	38269742	NA	414347	Gene body	BC052061	Aff3
chr1	38296019	NA	388070	Gene body	BC052061	Aff3
chr1	38299484	Liver	384605	Gene body	BC052061	Aff3
chr1	38308431	NA	375658	Gene body	BC052061	Aff3
chr1	38309001	NA	375088	Gene body	BC052061	Aff3
chr1	38318753	NA	365336	Gene body	BC052061	Aff3
chr1	38325689	NA	358400	Gene body	BC052061	Aff3
chr1	38372372	Testis	19903	Intergenic	AK046648	Aff3
chr1	38372405	NA	19870	Intergenic	AK046648	Aff3
chr1	38415262	NA	306538	Gene body	AK046648	Aff3
chr1	38415445	NA	306355	Gene body	AK046648	Aff3
chr1	38416130	NA	305670	Gene body	AK046648	Aff3
chr1	38425032	Brain	-16761	Intergenic	AK048050	AK048050
chr1	38441557	NA	-236	TSS	AK048050	AK048050
chr1	38447344	NA	5551	Gene body	AK048050	AK048050
chr1	38447965	NA	6172	Gene body	AK048050	AK048050
chr1	38455521	Brain	4702	Intergenic	AK048050	AK048050
chr1	38457107	NA	6288	Intergenic	AK048050	AK048050
chr1	38474768	NA	23949	Intergenic	AK048050	AK048050
chr1	38487519	NA	36700	Intergenic	AK048050	AK048050
chr1	38507601	NA	56782	Intergenic	AK048050	AK048050
chr1	38507899	NA	57080	Intergenic	AK048050	AK048050
chr1	38534261	NA	57875	Gene body	AK014322	Aff3
chr1	38545842	Brain	46294	Gene body	AK014322	Aff3
chr1	38579345	NA	12791	Gene body	AK014322	Aff3
chr1	38609469	NA	-17333	Intergenic	AK014322	Aff3
chr1	38610253	Brain	-18117	Intergenic	AK014322	Aff3
chr1	38619287	NA	-27151	Intergenic	AK014322	Aff3
chr1	38629252	NA	-37116	Intergenic	AK014322	Aff3
chr1	38653960	NA	30129	Gene body	BC052061	Aff3
chr1	38657087	NA	27002	Gene body	BC052061	Aff3
chr1	38657442	NA	26647	Gene body	BC052061	Aff3
chr1	38677653	NA	6436	Gene body	BC052061	Aff3
chr1	38677926	NA	6163	Gene body	BC052061	Aff3
chr1	38684002	NA	87	TSS	BC052061	Aff3
chr1	38687816	NA	-3727	Intergenic	BC052061	Aff3
chr1	38688552	NA	-4463	Intergenic	BC052061	Aff3
chr1	38725110	NA	-3310	Intergenic	AK046648	Aff3
chr1	38725251	Testis	-3451	Intergenic	AK046648	Aff3
chr1	38736926	NA	-15126	Intergenic	AK046648	Aff3
chr1	38738125	NA	-16325	Intergenic	AK046648	Aff3
chr1	38752896	NA	-31096	Intergenic	AK046648	Aff3
chr1	38777642	Testis	-55842	Intergenic	AK046648	Aff3
chr1	38777674	NA	-55874	Intergenic	AK046648	Aff3
chr1	38778833	NA	-57033	Intergenic	AK046648	Aff3
chr1	38778908	Testis	-57108	Intergenic	AK046648	Aff3
chr1	38779263	NA	-57463	Intergenic	AK046648	Aff3
chr1	38797746	NA	53607	Intergenic	NM_001029878	Lonrf2
chr1	38798163	NA	53190	Intergenic	NM_001029878	Lonrf2
chr1	38812820	Testis	38533	Intergenic	NM_001029878	Lonrf2
chr1	38812867	Testis	38486	Intergenic	NM_001029878	Lonrf2
chr1	38813123	Testis	38230	Intergenic	NM_001029878	Lonrf2
chr1	38904972	NA	15745	Intergenic	NM_145142	Chst10
chr1	38912791	Testis	7926	Intergenic	NM_145142	Chst10
chr1	38928636	Brain	26369	Gene body	AK047378	Chst10
chr1	38929807	NA	25198	Gene body	AK047378	Chst10
chr1	38942236	NA	12769	Gene body	NM_145142	Chst10
chr1	38965178	NA	-10173	Intergenic	AK047378	Chst10
chr1	38965246	Testis	-10241	Intergenic	AK047378	Chst10
chr1	38965366	NA	-10361	Intergenic	AK047378	Chst10
chr1	38975286	NA	-20281	Intergenic	AK047378	Chst10
chr1	38975288	Testis	-20283	Intergenic	AK047378	Chst10
chr1	38976111	NA	-19882	Intergenic	NM_001011684	Nms
chr1	38986436	NA	-9557	Intergenic	NM_001011684	Nms
chr1	39002865	Testis	6872	Gene body	NM_001011684	Nms
chr1	39030100	NA	-14558	Intergenic	NM_026850	Pdcl3
chr1	39036896	NA	-7762	Intergenic	NM_026850	Pdcl3
chr1	39048742	NA	4084	Gene body	NM_026850	Pdcl3
chr1	39058797	Testis	4716	Intergenic	NM_026850	Pdcl3
chr1	39067506	NA	13425	Intergenic	NM_026850	Pdcl3
chr1	39072866	Testis	18785	Intergenic	NM_026850	Pdcl3
chr1	39073999	NA	19918	Intergenic	NM_026850	Pdcl3
chr1	39081513	NA	27432	Intergenic	NM_026850	Pdcl3
chr1	39086274	NA	32193	Intergenic	NM_026850	Pdcl3
chr1	39102089	Testis	48008	Intergenic	NM_026850	Pdcl3
chr1	39102479	Testis	48398	Intergenic	NM_026850	Pdcl3
chr1	39102797	NA	48716	Intergenic	NM_026850	Pdcl3
chr1	39119595	NA	65514	Intergenic	NM_026850	Pdcl3
chr1	39121179	NA	67098	Intergenic	NM_026850	Pdcl3
chr1	39126680	NA	72599	Intergenic	NM_026850	Pdcl3
chr1	39126758	NA	72677	Intergenic	NM_026850	Pdcl3
chr1	39143430	NA	89349	Intergenic	NM_026850	Pdcl3
chr1	39143487	NA	89406	Intergenic	NM_026850	Pdcl3
chr1	39152936	NA	-98120	Intergenic	NM_008719	Npas2
chr1	39189496	NA	-61560	Intergenic	NM_008719	Npas2
chr1	39213595	NA	-37461	Intergenic	NM_008719	Npas2
chr1	39217239	NA	-33817	Intergenic	NM_008719	Npas2
chr1	39228361	NA	-22695	Intergenic	NM_008719	Npas2
chr1	39233990	NA	-17066	Intergenic	NM_008719	Npas2
chr1	39234295	NA	-16761	Intergenic	NM_008719	Npas2
chr1	39234400	NA	-16656	Intergenic	NM_008719	Npas2
chr1	39234598	NA	-16458	Intergenic	NM_008719	Npas2
chr1	39235373	NA	-15683	Intergenic	NM_008719	Npas2
chr1	39235503	NA	-15553	Intergenic	NM_008719	Npas2
chr1	39235752	NA	-15304	Intergenic	NM_008719	Npas2
chr1	39248939	NA	-2117	TSS	NM_008719	Npas2
chr1	39262056	NA	11000	Gene body	NM_008719	Npas2
chr1	39262632	Liver	11576	Gene body	NM_008719	Npas2
chr1	39314064	NA	63008	Gene body	NM_008719	Npas2
chr1	39324719	NA	73663	Gene body	NM_008719	Npas2
chr1	39337504	NA	86448	Gene body	NM_008719	Npas2
chr1	39369339	NA	118283	Gene body	NM_008719	Npas2
chr1	39373142	Testis	122086	Gene body	NM_008719	Npas2
chr1	39381377	NA	130321	Gene body	NM_008719	Npas2
chr1	39418971	NA	167915	Gene body	NM_008719	Npas2
chr1	39433911	NA	101669	Gene body	AK141816	Tbc1d8
chr1	39447840	NA	87740	Gene body	AK141816	Tbc1d8
chr1	39460967	Testis	74613	Gene body	AK141816	Tbc1d8
chr1	39463923	NA	71657	Gene body	AK141816	Tbc1d8
chr1	39467621	NA	67959	Gene body	AK141816	Tbc1d8
chr1	39482551	Liver	53029	Gene body	AK141816	Tbc1d8
chr1	39491647	Liver	43933	Gene body	AK141816	Tbc1d8
chr1	39502498	NA	33082	Gene body	AK141816	Tbc1d8
chr1	39505878	NA	29702	Gene body	AK141816	Tbc1d8
chr1	39512559	NA	23021	Gene body	AK141816	Tbc1d8
chr1	39514880	NA	20700	Gene body	AK141816	Tbc1d8
chr1	39514921	NA	20659	Gene body	AK141816	Tbc1d8
chr1	39523698	NA	11882	Gene body	AK141816	Tbc1d8
chr1	39524149	NA	11431	Gene body	AK141816	Tbc1d8
chr1	39528281	NA	7299	Gene body	AK141816	Tbc1d8
chr1	39528575	NA	7005	Gene body	AK141816	Tbc1d8
chr1	39534479	NA	1101	TSS	AK141816	Tbc1d8
chr1	39560575	NA	-24995	Intergenic	AK141816	Tbc1d8
chr1	39570006	NA	-22392	Intergenic	NM_028043	D1Bwg0212e
chr1	39578135	NA	-14263	Intergenic	NM_028043	D1Bwg0212e
chr1	39580661	Testis	-11737	Intergenic	NM_028043	D1Bwg0212e
chr1	39631008	NA	3242	Gene body	NM_001033135	Rnf149
chr1	39635446	NA	-1196	TSS	NM_001033135	Rnf149
chr1	39654846	Testis	20404	Intergenic	NM_170597	Creg2
chr1	39671096	NA	4154	Intergenic	NM_170597	Creg2
chr1	39714307	NA	-6280	Intergenic	NM_170597	Creg2
chr1	39719027	NA	3123	Intergenic	AK133372	AK133372
chr1	39720462	NA	1688	3End	AK133372	AK133372
chr1	39730555	NA	47279	Gene body	AK133372	AK133372
chr1	39745688	NA	32146	Gene body	AK133372	AK133372
chr1	39747240	Testis	30594	Gene body	AK133372	AK133372
chr1	39759742	NA	18092	Gene body	AK133372	AK133372
chr1	39793988	NA	-16154	Intergenic	AK133372	AK133372
chr1	39808333	NA	-30499	Intergenic	AK133372	AK133372
chr1	39808411	NA	-30577	Intergenic	AK133372	AK133372
chr1	39831043	NA	29950	Intergenic	AK086013	AK086013
chr1	39831183	NA	29810	Intergenic	AK086013	AK086013
chr1	39831194	NA	29799	Intergenic	AK086013	AK086013
chr1	39831413	NA	29580	Intergenic	AK086013	AK086013
chr1	39862647	NA	-470	TSS	AK086013	AK086013
chr1	39869938	NA	-7761	Intergenic	AK086013	AK086013
chr1	39873555	Testis	-11378	Intergenic	AK086013	AK086013
chr1	39890348	Testis	8924	Intergenic	BC048628	BC048628
chr1	39891882	NA	7390	Intergenic	BC048628	BC048628
chr1	39892019	NA	7253	Intergenic	BC048628	BC048628
chr1	39896389	NA	2883	3End	BC048628	BC048628
chr1	39902152	NA	2023	Gene body	BC048628	BC048628
chr1	39914176	NA	-10001	Intergenic	AK006899	AK006899
chr1	39914407	NA	-10232	Intergenic	AK006899	AK006899
chr1	39923188	NA	-19013	Intergenic	AK006899	AK006899
chr1	39938969	Liver	-18788	Intergenic	NM_008696	Map4k4
chr1	39941931	NA	-15826	Intergenic	NM_008696	Map4k4
chr1	39946249	NA	-11508	Intergenic	NM_008696	Map4k4
chr1	39948276	Testis	-9481	Intergenic	NM_008696	Map4k4
chr1	39948278	NA	-9479	Intergenic	NM_008696	Map4k4
chr1	39950428	NA	-7329	Intergenic	NM_008696	Map4k4
chr1	39950587	Testis	-7170	Intergenic	NM_008696	Map4k4
chr1	39950956	NA	-6801	Intergenic	NM_008696	Map4k4
chr1	39955727	NA	-2030	TSS	NM_008696	Map4k4
chr1	39956573	Testis	-1184	TSS	NM_008696	Map4k4
chr1	39962583	NA	4826	Gene body	AK129191	Map4k4
chr1	39963834	NA	6077	Gene body	AK129191	Map4k4
chr1	39964104	NA	6347	Gene body	AK129191	Map4k4
chr1	39969346	NA	11589	Gene body	AK129191	Map4k4
chr1	39982339	NA	24582	Gene body	AK129191	Map4k4
chr1	39986435	Brain	28678	Gene body	AK129191	Map4k4
chr1	39988045	Brain	30288	Gene body	AK129191	Map4k4
chr1	39988259	NA	30502	Gene body	AK129191	Map4k4
chr1	39991066	NA	33309	Gene body	AK129191	Map4k4
chr1	39991695	NA	33938	Gene body	AK129191	Map4k4
chr1	39996371	NA	38614	Gene body	AK129191	Map4k4
chr1	39996434	NA	38677	Gene body	AK129191	Map4k4
chr1	40004145	Brain	46388	Gene body	AK129191	Map4k4
chr1	40004391	NA	46634	Gene body	AK129191	Map4k4
chr1	40008012	NA	50255	Gene body	AK129191	Map4k4
chr1	40019757	NA	62000	Gene body	AK129191	Map4k4
chr1	40020111	Brain	62354	Gene body	AK129191	Map4k4
chr1	40028768	NA	71011	Gene body	AK129191	Map4k4
chr1	40034919	NA	77162	Gene body	AK129191	Map4k4
chr1	40036687	NA	78930	Gene body	AK129191	Map4k4
chr1	40037505	NA	79748	Gene body	AK129191	Map4k4
chr1	40065783	NA	108026	Gene body	AK129191	Map4k4
chr1	40072143	NA	114386	Gene body	AK129191	Map4k4
chr1	40081877	NA	124120	Gene body	AK129191	Map4k4
chr1	40085931	NA	2776	3End	AK129191	Map4k4
chr1	40107261	NA	24106	Intergenic	AK129191	Map4k4
chr1	40111587	NA	21485	Intergenic	AK041998	AK041998
chr1	40112515	NA	20557	Intergenic	AK041998	AK041998
chr1	40112578	Testis	20494	Intergenic	AK041998	AK041998
chr1	40168908	NA	27296	Gene body	NM_010555	Il1r2
chr1	40174021	NA	32409	Gene body	NM_010555	Il1r2
chr1	40204890	NA	22820	Intergenic	NM_010555	Il1r2
chr1	40204959	Testis	22889	Intergenic	NM_010555	Il1r2
chr1	40215151	NA	33081	Intergenic	NM_010555	Il1r2
chr1	40217966	NA	35896	Intergenic	NM_010555	Il1r2
chr1	40218105	NA	36035	Intergenic	NM_010555	Il1r2
chr1	40220525	NA	38455	Intergenic	NM_010555	Il1r2
chr1	40220642	NA	38572	Intergenic	NM_010555	Il1r2
chr1	40224318	Liver	42248	Intergenic	NM_010555	Il1r2
chr1	40236756	NA	-45168	Intergenic	NM_008362	Il1r1
chr1	40268356	NA	-13568	Intergenic	NM_008362	Il1r1
chr1	40269292	Testis	-12632	Intergenic	NM_008362	Il1r1
chr1	40269685	Testis	-12239	Intergenic	NM_008362	Il1r1
chr1	40278509	NA	-3415	Intergenic	NM_008362	Il1r1
chr1	40285645	NA	3721	Gene body	NM_008362	Il1r1
chr1	40286868	NA	4944	Gene body	NM_008362	Il1r1
chr1	40297359	NA	15435	Gene body	NM_008362	Il1r1
chr1	40324330	NA	900	TSS	AK048550	Il1r1
chr1	40327629	Kidney	4199	Gene body	AK048550	Il1r1
chr1	40379089	NA	-2382	TSS	NM_133193	Il1rl2
chr1	40380069	NA	-1402	TSS	NM_133193	Il1rl2
chr1	40383567	NA	2033	Gene body	AK085780	Il1rl2
chr1	40421714	NA	40243	Gene body	NM_133193	Il1rl2
chr1	40433769	NA	11453	Intergenic	AK085780	Il1rl2
chr1	40472208	NA	-14209	Intergenic	BC051445	Il1rl1
chr1	40518729	NA	22123	Gene body	AK145118	Il1rl1
chr1	40518968	NA	22362	Gene body	AK145118	Il1rl1
chr1	40522876	NA	26	TSS	NM_008365	Il18r1
chr1	40555221	NA	32371	Gene body	NM_008365	Il18r1
chr1	40555510	Testis	32660	Gene body	NM_008365	Il18r1
chr1	40555969	Testis	33119	Gene body	NM_008365	Il18r1
chr1	40556106	NA	33256	Gene body	NM_008365	Il18r1
chr1	40663814	Testis	26743	Gene body	NM_177084	Slc9a4
chr1	40664746	NA	27675	Gene body	NM_177084	Slc9a4
chr1	40684302	NA	47231	Gene body	NM_177084	Slc9a4
chr1	40771076	NA	32520	Gene body	AK166114	Slc9a2
chr1	40771883	NA	33327	Gene body	AK166114	Slc9a2
chr1	40778165	NA	39609	Gene body	AK166114	Slc9a2
chr1	40783017	NA	44461	Gene body	AK166114	Slc9a2
chr1	40785663	NA	1658	3End	AK166114	Slc9a2
chr1	40830408	NA	17094	Gene body	AK169911	Mfsd9
chr1	40831033	Testis	16469	Gene body	AK169911	Mfsd9
chr1	40831085	NA	16417	Gene body	AK169911	Mfsd9
chr1	40853508	Testis	-6006	Intergenic	AK169911	Mfsd9
chr1	40862296	NA	-149	TSS	NM_001081198	Tmem182
chr1	40863135	NA	690	TSS	NM_001081198	Tmem182
chr1	40897695	NA	35250	Gene body	NM_001081198	Tmem182
chr1	40925879	NA	13767	Intergenic	NM_001081198	Tmem182
chr1	40931286	NA	19174	Intergenic	NM_001081198	Tmem182
chr1	40945403	NA	33291	Intergenic	NM_001081198	Tmem182
chr1	40945794	NA	33682	Intergenic	NM_001081198	Tmem182
chr1	40947940	NA	35828	Intergenic	NM_001081198	Tmem182
chr1	40958173	NA	46061	Intergenic	NM_001081198	Tmem182
chr1	40993496	NA	81384	Intergenic	NM_001081198	Tmem182
chr1	40999801	NA	87689	Intergenic	NM_001081198	Tmem182
chr1	41010646	NA	98534	Intergenic	NM_001081198	Tmem182
chr1	41011232	NA	99120	Intergenic	NM_001081198	Tmem182
chr1	41011388	NA	99276	Intergenic	NM_001081198	Tmem182
chr1	41011909	NA	99797	Intergenic	NM_001081198	Tmem182
chr1	41027394	NA	115282	Intergenic	NM_001081198	Tmem182
chr1	41034045	NA	121933	Intergenic	NM_001081198	Tmem182
chr1	41038180	NA	126068	Intergenic	NM_001081198	Tmem182
chr1	41040794	NA	128682	Intergenic	NM_001081198	Tmem182
chr1	41090546	NA	178434	Intergenic	NM_001081198	Tmem182
chr1	41113027	NA	200915	Intergenic	NM_001081198	Tmem182
chr1	41113139	NA	201027	Intergenic	NM_001081198	Tmem182
chr1	41176015	NA	263903	Intergenic	NM_001081198	Tmem182
chr1	41176023	NA	263911	Intergenic	NM_001081198	Tmem182
chr1	41176098	NA	263986	Intergenic	NM_001081198	Tmem182
chr1	41213947	NA	301835	Intergenic	NM_001081198	Tmem182
chr1	41214077	NA	301965	Intergenic	NM_001081198	Tmem182
chr1	41216063	NA	303951	Intergenic	NM_001081198	Tmem182
chr1	41239846	NA	327734	Intergenic	NM_001081198	Tmem182
chr1	41251079	NA	338967	Intergenic	NM_001081198	Tmem182
chr1	41251317	NA	339205	Intergenic	NM_001081198	Tmem182
chr1	41251319	Testis	339207	Intergenic	NM_001081198	Tmem182
chr1	41251392	Testis	339280	Intergenic	NM_001081198	Tmem182
chr1	41297344	Testis	385232	Intergenic	NM_001081198	Tmem182
chr1	41301020	NA	388908	Intergenic	NM_001081198	Tmem182
chr1	41301580	NA	389468	Intergenic	NM_001081198	Tmem182
chr1	41400004	NA	487892	Intergenic	NM_001081198	Tmem182
chr1	41400235	NA	488123	Intergenic	NM_001081198	Tmem182
chr1	41400289	Testis	488177	Intergenic	NM_001081198	Tmem182
chr1	41417438	NA	505326	Intergenic	NM_001081198	Tmem182
chr1	41448083	NA	535971	Intergenic	NM_001081198	Tmem182
chr1	41485985	NA	573873	Intergenic	NM_001081198	Tmem182
chr1	41486161	NA	574049	Intergenic	NM_001081198	Tmem182
chr1	41561939	Testis	649827	Intergenic	NM_001081198	Tmem182
chr1	41708858	NA	796746	Intergenic	NM_001081198	Tmem182
chr1	41974443	NA	730601	Intergenic	BC058417	BC058417
chr1	42063221	NA	641823	Intergenic	BC058417	BC058417
chr1	42159771	NA	545273	Intergenic	BC058417	BC058417
chr1	42160015	NA	545029	Intergenic	BC058417	BC058417
chr1	42210527	NA	494517	Intergenic	BC058417	BC058417
chr1	42237480	NA	467564	Intergenic	BC049671	BC049671
chr1	42286701	NA	418343	Intergenic	BC058417	BC058417
chr1	42287704	NA	417340	Intergenic	BC058417	BC058417
chr1	42287706	NA	417338	Intergenic	BC058417	BC058417
chr1	42287760	NA	417284	Intergenic	BC058417	BC058417
chr1	42299435	NA	405609	Intergenic	BC058417	BC058417
chr1	42309665	Kidney	395379	Intergenic	BC058417	BC058417
chr1	42314947	NA	390097	Intergenic	BC058417	BC058417
chr1	42315024	NA	390020	Intergenic	BC058417	BC058417
chr1	42315346	NA	389698	Intergenic	BC058417	BC058417
chr1	42352901	NA	352143	Intergenic	BC058417	BC058417
chr1	42382604	NA	322440	Intergenic	BC049671	BC049671
chr1	42410625	NA	294419	Intergenic	BC049671	BC049671
chr1	42412330	NA	292714	Intergenic	BC049671	BC049671
chr1	42444082	NA	260962	Intergenic	BC049671	BC049671
chr1	42444199	NA	260845	Intergenic	BC049671	BC049671
chr1	42473296	NA	231748	Intergenic	BC049671	BC049671
chr1	42484455	NA	220589	Intergenic	BC058417	BC058417
chr1	42484622	NA	220422	Intergenic	BC058417	BC058417
chr1	42484800	Testis	220244	Intergenic	BC058417	BC058417
chr1	42491036	Kidney	214008	Intergenic	BC059892	BC059892
chr1	42529417	NA	175627	Intergenic	BC059892	BC059892
chr1	42529830	NA	175214	Intergenic	BC059892	BC059892
chr1	42532289	NA	172755	Intergenic	BC059892	BC059892
chr1	42561620	NA	143424	Intergenic	BC059892	BC059892
chr1	42562404	NA	142640	Intergenic	BC059892	BC059892
chr1	42595579	NA	109465	Intergenic	BC059892	BC059892
chr1	42596001	NA	109043	Intergenic	BC059892	BC059892
chr1	42596143	NA	108901	Intergenic	BC059892	BC059892
chr1	42596492	NA	108552	Intergenic	BC059892	BC059892
chr1	42596638	NA	108406	Intergenic	BC059892	BC059892
chr1	42596862	NA	108182	Intergenic	BC059892	BC059892
chr1	42642123	NA	62921	Intergenic	BC059892	BC059892
chr1	42645870	NA	59174	Intergenic	BC059892	BC059892
chr1	42656142	NA	48902	Intergenic	BC059892	BC059892
chr1	42663210	NA	41834	Intergenic	BC059892	BC059892
chr1	42680688	NA	24356	Intergenic	BC059892	BC059892
chr1	42686520	NA	18524	Intergenic	BC059892	BC059892
chr1	42689094	NA	15950	Intergenic	BC059892	BC059892
chr1	42692660	Brain	12384	Intergenic	BC059892	BC059892
chr1	42708363	NA	43307	Gene body	AK019154	AK019154
chr1	42708509	NA	43161	Gene body	AK019154	AK019154
chr1	42711733	NA	39937	Gene body	AK019154	AK019154
chr1	42753143	NA	-847	TSS	NM_008900	Pou3f3
chr1	42757752	NA	-241	TSS	AK053590	AK053590
chr1	42762130	NA	1786	3End	AK011913	AK011913
chr1	42773175	NA	-8278	Intergenic	AK011913	AK011913
chr1	42778157	Testis	-13260	Intergenic	AK011913	AK011913
chr1	42818283	NA	-53386	Intergenic	AK011913	AK011913
chr1	42831251	NA	-66354	Intergenic	AK011913	AK011913
chr1	42837460	NA	-70667	Intergenic	AK031497	Mrps9
chr1	42848210	NA	-59917	Intergenic	AK031497	Mrps9
chr1	42881581	Testis	-26546	Intergenic	AK031497	Mrps9
chr1	42907985	NA	-142	TSS	NM_023514	Mrps9
chr1	42913373	NA	5246	Gene body	NM_023514	Mrps9
chr1	42933482	NA	25355	Gene body	AK031497	Mrps9
chr1	42934353	NA	26226	Gene body	AK031497	Mrps9
chr1	42976200	Testis	13675	Intergenic	NM_023514	Mrps9
chr1	42976202	NA	13677	Intergenic	NM_023514	Mrps9
chr1	42979595	NA	17070	Intergenic	NM_023514	Mrps9
chr1	42979768	Testis	17243	Intergenic	NM_023514	Mrps9
chr1	42979915	Testis	17390	Intergenic	NM_023514	Mrps9
chr1	42980201	NA	17676	Intergenic	NM_023514	Mrps9
chr1	43007843	NA	-1964	TSS	NM_053107	Gpr45
chr1	43010182	NA	375	TSS	NM_053107	Gpr45
chr1	43062766	NA	52959	Gene body	NM_053107	Gpr45
chr1	43074803	NA	64996	Gene body	NM_053107	Gpr45
chr1	43089437	NA	79630	Gene body	NM_053107	Gpr45
chr1	43089534	NA	79727	Gene body	NM_053107	Gpr45
chr1	43089622	NA	79815	Gene body	NM_053107	Gpr45
chr1	43089710	Testis	79903	Gene body	NM_053107	Gpr45
chr1	43089769	NA	79962	Gene body	NM_053107	Gpr45
chr1	43089926	NA	80119	Gene body	NM_053107	Gpr45
chr1	43089943	NA	80136	Gene body	NM_053107	Gpr45
chr1	43090100	NA	80293	Gene body	NM_053107	Gpr45
chr1	43090841	Liver	81034	Gene body	NM_053107	Gpr45
chr1	43097980	NA	5686	Intergenic	NM_053107	Gpr45
chr1	43102607	NA	1506	3End	NM_001013025	Tgfbrap1
chr1	43106655	NA	48812	Gene body	NM_001013025	Tgfbrap1
chr1	43151285	NA	-1954	TSS	AK159332	Tgfbrap1
chr1	43174447	NA	1656	3End	NM_133818	AI597479
chr1	43180174	NA	73432	Gene body	AK052936	Fhl2
chr1	43180330	NA	73276	Gene body	AK052936	Fhl2
chr1	43180337	NA	73269	Gene body	AK052936	Fhl2
chr1	43180556	Testis	73050	Gene body	AK052936	Fhl2
chr1	43180638	Testis	72968	Gene body	AK052936	Fhl2
chr1	43181178	NA	72428	Gene body	AK052936	Fhl2
chr1	43209730	NA	11076	Gene body	NM_010212	Fhl2
chr1	43221240	NA	-434	TSS	NM_010212	Fhl2
chr1	43281897	NA	-28291	Intergenic	AK052936	Fhl2
chr1	43308487	NA	-54881	Intergenic	AK052936	Fhl2
chr1	43322794	NA	-69188	Intergenic	AK052936	Fhl2
chr1	43349179	NA	-95573	Intergenic	AK052936	Fhl2
chr1	43363541	NA	-109935	Intergenic	AK052936	Fhl2
chr1	43368028	NA	-114422	Intergenic	AK052936	Fhl2
chr1	43391278	NA	-111317	Intergenic	NM_010879	Nck2
chr1	43456383	NA	-46212	Intergenic	AK014772	Nck2
chr1	43459513	NA	-43082	Intergenic	AK014772	Nck2
chr1	43466443	Testis	-36152	Intergenic	AK014772	Nck2
chr1	43483612	NA	-18983	Intergenic	AK014772	Nck2
chr1	43506370	NA	3775	Gene body	NM_010879	Nck2
chr1	43523830	NA	4763	Intergenic	AK014772	Nck2
chr1	43526274	NA	7207	Intergenic	AK014772	Nck2
chr1	43533632	NA	14565	Intergenic	AK014772	Nck2
chr1	43585345	NA	82750	Gene body	NM_010879	Nck2
chr1	43587238	NA	84643	Gene body	NM_010879	Nck2
chr1	43588222	NA	85627	Gene body	NM_010879	Nck2
chr1	43610374	Testis	107779	Gene body	NM_010879	Nck2
chr1	43610734	Testis	108139	Gene body	NM_010879	Nck2
chr1	43610845	Testis	108250	Gene body	NM_010879	Nck2
chr1	43611073	Testis	108478	Gene body	NM_010879	Nck2
chr1	43611162	Testis	108567	Gene body	NM_010879	Nck2
chr1	43611295	NA	108700	Gene body	NM_010879	Nck2
chr1	43625858	NA	123263	Gene body	NM_010879	Nck2
chr1	43628308	NA	951	3End	NM_010879	Nck2
chr1	43651968	NA	24611	Intergenic	NM_010879	Nck2
chr1	43814639	NA	69914	Gene body	NM_026430	Uxs1
chr1	43830276	NA	54277	Gene body	NM_026430	Uxs1
chr1	43870037	NA	14516	Gene body	NM_026430	Uxs1
chr1	43879603	NA	4950	Gene body	NM_026430	Uxs1
chr1	43938964	NA	-51887	Intergenic	AK038041	Tpp2
chr1	43939898	Testis	-50953	Intergenic	AK038041	Tpp2
chr1	43945015	Testis	-45836	Intergenic	AK038041	Tpp2
chr1	43945124	NA	-45727	Intergenic	AK038041	Tpp2
chr1	43945754	NA	-45097	Intergenic	AK038041	Tpp2
chr1	43946741	Liver	-44110	Intergenic	AK038041	Tpp2
chr1	43954615	NA	-36236	Intergenic	AK038041	Tpp2
chr1	43955066	NA	-35785	Intergenic	AK038041	Tpp2
chr1	44091788	NA	-14937	Intergenic	AK163176	A530098C11Rik
chr1	44187679	Liver	10828	Gene body	NM_144558	Bivm
chr1	44223929	NA	19238	Gene body	AK140825	Ercc5
chr1	44224095	NA	19404	Gene body	AK140825	Ercc5
chr1	44259925	NA	989	3End	NM_207281	4832428D23Rik
chr1	44259948	NA	966	3End	NM_207281	4832428D23Rik
chr1	44260098	NA	816	3End	NM_207281	4832428D23Rik
chr1	44269713	Testis	6063	Gene body	NM_207281	4832428D23Rik
chr1	44269917	NA	5859	Gene body	NM_207281	4832428D23Rik
chr1	44270081	Testis	5695	Gene body	NM_207281	4832428D23Rik
chr1	44347375	NA	-71599	Intergenic	NM_207281	4832428D23Rik
chr1	44598640	Testis	-9897	Intergenic	NM_027506	Gulp1
chr1	44607125	NA	-1412	TSS	NM_027506	Gulp1
chr1	44607128	NA	-1409	TSS	NM_027506	Gulp1
chr1	44607209	NA	-1328	TSS	NM_027506	Gulp1
chr1	44607322	NA	-1215	TSS	NM_027506	Gulp1
chr1	44607919	NA	-618	TSS	NM_027506	Gulp1
chr1	44977657	NA	124636	Intergenic	NM_028450	Gulp1
chr1	45072777	Testis	219756	Intergenic	NM_028450	Gulp1
chr1	45388370	NA	6507	Intergenic	AK031544	mKIAA4231
chr1	45390416	NA	8553	Intergenic	AK031544	mKIAA4231
chr1	45499529	NA	60598	Gene body	AK080811	Col5a2
chr1	45577505	NA	-17378	Intergenic	AK080811	Col5a2
chr1	45577563	NA	-17436	Intergenic	AK080811	Col5a2
chr1	45644364	NA	-84237	Intergenic	AK080811	Col5a2
chr1	45692714	NA	-132587	Intergenic	AK080811	Col5a2
chr1	45732633	NA	-119712	Intergenic	NM_028599	Wdr75
chr1	45781162	NA	-71183	Intergenic	NM_028599	Wdr75
chr1	45781516	NA	-70829	Intergenic	NM_028599	Wdr75
chr1	45781639	Testis	-70706	Intergenic	NM_028599	Wdr75
chr1	45781699	Testis	-70646	Intergenic	NM_028599	Wdr75
chr1	45782181	Testis	-70164	Intergenic	NM_028599	Wdr75
chr1	45782448	Testis	-69897	Intergenic	NM_028599	Wdr75
chr1	45825171	NA	-27174	Intergenic	NM_028599	Wdr75
chr1	45825507	NA	-26838	Intergenic	NM_028599	Wdr75
chr1	45825938	Testis	-26407	Intergenic	NM_028599	Wdr75
chr1	45826158	NA	-26187	Intergenic	NM_028599	Wdr75
chr1	45875587	NA	23242	Gene body	NM_028599	Wdr75
chr1	45875751	NA	23406	Gene body	NM_028599	Wdr75
chr1	45914594	NA	34136	Intergenic	NM_028599	Wdr75
chr1	45969013	NA	3072	Intergenic	AK033987	Slc40a1
chr1	45983502	NA	-1063	TSS	AK033987	Slc40a1
chr1	46056569	NA	20347	Intergenic	NM_172504	EG212225
chr1	46068907	NA	8009	Intergenic	NM_172504	EG212225
chr1	46069014	NA	7902	Intergenic	NM_172504	EG212225
chr1	46127564	Testis	-40250	Intergenic	NM_172504	EG212225
chr1	46146247	NA	-58933	Intergenic	NM_172504	EG212225
chr1	46297952	NA	5860	Gene body	BC040216	BC040216
chr1	46476156	NA	3100	Intergenic	AK219219	AK219219
chr1	46478213	Testis	5157	Intergenic	AK219219	AK219219
chr1	46478832	NA	5776	Intergenic	AK219219	AK219219
chr1	46478946	Testis	5890	Intergenic	AK219219	AK219219
chr1	46479077	NA	6021	Intergenic	AK219219	AK219219
chr1	46481690	Testis	8634	Intergenic	AK219219	AK219219
chr1	46530368	NA	57312	Intergenic	AK219219	AK219219
chr1	46629307	NA	156251	Intergenic	AK219219	AK219219
chr1	46680934	NA	-167738	Intergenic	BC048766	BC048766
chr1	46687350	Brain	-161322	Intergenic	BC048766	BC048766
chr1	46921516	NA	-11162	Intergenic	NM_172653	Slc39a10
chr1	46945574	NA	-35220	Intergenic	NM_172653	Slc39a10
chr1	46961906	Testis	-51552	Intergenic	NM_172653	Slc39a10
chr1	46962128	Testis	-51774	Intergenic	NM_172653	Slc39a10
chr1	47176575	NA	-266221	Intergenic	NM_172653	Slc39a10
chr1	47274201	Brain	-363847	Intergenic	NM_172653	Slc39a10
chr1	47280080	NA	-369726	Intergenic	NM_172653	Slc39a10
chr1	47413731	NA	-301963	Intergenic	AK219219	AK219219
chr1	47422802	NA	-292892	Intergenic	AK219219	AK219219
chr1	47423310	Testis	-292384	Intergenic	AK219219	AK219219
chr1	47492503	NA	-223191	Intergenic	AK219219	AK219219
chr1	47495114	NA	-220580	Intergenic	AK219219	AK219219
chr1	47714516	NA	-1178	TSS	AK219219	AK219219
chr1	47796414	Testis	80662	Intergenic	AK219219	AK219219
chr1	47799909	NA	84157	Intergenic	AK219219	AK219219
chr1	47800047	NA	84295	Intergenic	AK219219	AK219219
chr1	47800138	NA	84386	Intergenic	AK219219	AK219219
chr1	47869717	NA	153965	Intergenic	AK219219	AK219219
chr1	47971911	NA	256159	Intergenic	AK219219	AK219219
chr1	47971969	Testis	256217	Intergenic	AK219219	AK219219
chr1	47972496	NA	256744	Intergenic	AK219219	AK219219
chr1	48303291	Testis	587539	Intergenic	AK219219	AK219219
chr1	48333319	NA	617567	Intergenic	AK219219	AK219219
chr1	48374207	NA	658455	Intergenic	AK219219	AK219219
chr1	48548889	NA	-752570	Intergenic	NM_001002792	C230029F24Rik
chr1	48596067	NA	-705392	Intergenic	NM_001002792	C230029F24Rik
chr1	48856636	NA	-444823	Intergenic	NM_001002792	C230029F24Rik
chr1	48973365	NA	-328094	Intergenic	NM_001002792	C230029F24Rik
chr1	49110760	Testis	-190699	Intergenic	NM_001002792	C230029F24Rik
chr1	49138108	NA	-163351	Intergenic	NM_001002792	C230029F24Rik
chr1	49248425	NA	-53034	Intergenic	NM_001002792	C230029F24Rik
chr1	49269117	Testis	-32342	Intergenic	NM_001002792	C230029F24Rik
chr1	49404643	NA	7368	Intergenic	NM_001002792	C230029F24Rik
chr1	49404715	NA	7440	Intergenic	NM_001002792	C230029F24Rik
chr1	49531474	Testis	134199	Intergenic	NM_001002792	C230029F24Rik
chr1	49746031	NA	348756	Intergenic	NM_001002792	C230029F24Rik
chr1	49797984	NA	400709	Intergenic	NM_001002792	C230029F24Rik
chr1	49798466	NA	401191	Intergenic	NM_001002792	C230029F24Rik
chr1	49938761	NA	541486	Intergenic	NM_001002792	C230029F24Rik
chr1	49946371	Testis	549096	Intergenic	NM_001002792	C230029F24Rik
chr1	49991578	Testis	594303	Intergenic	NM_001002792	C230029F24Rik
chr1	49991805	NA	594530	Intergenic	NM_001002792	C230029F24Rik
chr1	49991899	NA	594624	Intergenic	NM_001002792	C230029F24Rik
chr1	50043929	NA	646654	Intergenic	NM_001002792	C230029F24Rik
chr1	50044027	NA	646752	Intergenic	NM_001002792	C230029F24Rik
chr1	50164115	NA	-705173	Intergenic	BC029710	BC029710
chr1	50245649	Testis	-623639	Intergenic	BC029710	BC029710
chr1	50247953	NA	-621335	Intergenic	BC029710	BC029710
chr1	50636304	NA	-232984	Intergenic	BC029710	BC029710
chr1	50662108	NA	-207180	Intergenic	BC029710	BC029710
chr1	50847152	Testis	-22136	Intergenic	BC029710	BC029710
chr1	50954749	NA	-2741	TSS	AK020188	AK020188
chr1	50957268	NA	-222	TSS	AK020188	AK020188
chr1	50981881	NA	-2485	TSS	NM_019790	Tmeff2
chr1	51172862	NA	188496	Gene body	NM_019790	Tmeff2
chr1	51345982	NA	13	TSS	NM_138741	Sdpr
chr1	51346595	NA	626	TSS	NM_138741	Sdpr
chr1	51346620	NA	651	TSS	NM_138741	Sdpr
chr1	51357976	Testis	12007	Gene body	NM_138741	Sdpr
chr1	51358044	NA	12075	Gene body	NM_138741	Sdpr
chr1	51358168	NA	12199	Gene body	NM_138741	Sdpr
chr1	51374295	Testis	14491	Intergenic	NM_138741	Sdpr
chr1	51374364	NA	14560	Intergenic	NM_138741	Sdpr
chr1	51374655	Testis	14851	Intergenic	NM_138741	Sdpr
chr1	51375243	NA	15439	Intergenic	NM_138741	Sdpr
chr1	51375336	Testis	15532	Intergenic	NM_138741	Sdpr
chr1	51405242	NA	45438	Intergenic	NM_138741	Sdpr
chr1	51483358	NA	31419	Intergenic	AK006937	AK006937
chr1	51513600	NA	1177	3End	AK006937	AK006937
chr1	51516412	NA	-637	TSS	AK006937	AK006937
chr1	51540819	NA	-5556	Intergenic	AK077226	Obfc2a
chr1	51540825	NA	-5562	Intergenic	AK077226	Obfc2a
chr1	51629315	NA	24247	Gene body	AK043869	AK043869
chr1	51679260	NA	-25698	Intergenic	AK043869	AK043869
chr1	51704692	NA	-51130	Intergenic	AK043869	AK043869
chr1	51822084	NA	150712	Gene body	AK161062	Myo1b
chr1	51826838	NA	145958	Gene body	AK161062	Myo1b
chr1	51852097	NA	15427	Intergenic	AK138265	Myo1b
chr1	51852563	NA	14961	Intergenic	AK138265	Myo1b
chr1	51917920	NA	1568	3End	AK053754	Myo1b
chr1	51928598	NA	44198	Gene body	AK053754	Myo1b
chr1	51950809	NA	21987	Gene body	AK138265	Myo1b
chr1	51951284	Liver	21512	Gene body	AK138265	Myo1b
chr1	51962027	NA	10769	Gene body	AK138265	Myo1b
chr1	51962104	NA	10692	Gene body	AK138265	Myo1b
chr1	51963288	NA	9508	Gene body	AK138265	Myo1b
chr1	51973416	NA	-620	TSS	AK161062	Myo1b
chr1	51982056	Brain	-9260	Intergenic	AK161062	Myo1b
chr1	51986824	NA	-14028	Intergenic	AK161062	Myo1b
chr1	51997783	NA	-24987	Intergenic	AK161062	Myo1b
chr1	51998014	Testis	-25218	Intergenic	AK161062	Myo1b
chr1	52162710	Brain	97623	Gene body	NM_011487	Stat4
chr1	52170791	NA	-5490	Intergenic	AK088874	Stat1
chr1	52194359	Brain	18078	Gene body	AK088874	Stat1
chr1	52197462	NA	2766	3End	AK088874	Stat1
chr1	52206779	Brain	30498	Gene body	AK157263	Stat1
chr1	52207133	NA	30852	Gene body	AK157263	Stat1
chr1	52208192	NA	31911	Gene body	AK157263	Stat1
chr1	52209113	NA	32832	Gene body	AK157263	Stat1
chr1	52217419	NA	40954	Gene body	AK046517	Stat1
chr1	52227804	NA	62032	Gene body	NM_001081081	Gls
chr1	52310093	NA	-20257	Intergenic	AK173039	Gls
chr1	52327289	NA	-37453	Intergenic	AK173039	Gls
chr1	52345230	Testis	-55394	Intergenic	AK173039	Gls
chr1	52418824	NA	95910	Intergenic	NM_008667	Nab1
chr1	52488478	NA	26256	Intergenic	NM_008667	Nab1
chr1	52491220	NA	23514	Intergenic	NM_008667	Nab1
chr1	52491448	NA	23286	Intergenic	NM_008667	Nab1
chr1	52513691	Liver	1043	3End	NM_008667	Nab1
chr1	52521740	NA	35464	Gene body	NM_008667	Nab1
chr1	52535494	NA	21710	Gene body	NM_008667	Nab1
chr1	52578713	NA	-21509	Intergenic	NM_008667	Nab1
chr1	52632736	Testis	-54854	Intergenic	AK086801	5330401P04Rik
chr1	52636715	NA	-50875	Intergenic	AK086801	5330401P04Rik
chr1	52641118	NA	-46472	Intergenic	AK086801	5330401P04Rik
chr1	52653965	NA	-33625	Intergenic	AK086801	5330401P04Rik
chr1	52654111	NA	-33479	Intergenic	AK086801	5330401P04Rik
chr1	52655493	NA	-32097	Intergenic	AK086801	5330401P04Rik
chr1	52722873	NA	61289	Gene body	NM_178081	2210010L05Rik
chr1	52729449	NA	3017	Intergenic	AK171946	2210010L05Rik
chr1	52765371	NA	1228	TSS	NM_133829	2210010L05Rik
chr1	52775221	NA	-8622	Intergenic	NM_133829	2210010L05Rik
chr1	52840018	NA	6247	Intergenic	NM_008384	Inpp1
chr1	52846552	NA	27829	Gene body	NM_008384	Inpp1
chr1	52846879	NA	27502	Gene body	NM_008384	Inpp1
chr1	52851576	NA	22805	Gene body	NM_008384	Inpp1
chr1	52862392	NA	11989	Gene body	NM_008384	Inpp1
chr1	53004952	NA	4732	Gene body	NM_144953	1700019D03Rik
chr1	53021398	Testis	-1294	TSS	AK006523	1700019D03Rik
chr1	53021462	NA	-1358	TSS	AK006523	1700019D03Rik
chr1	53074237	NA	-44269	Intergenic	NM_010834	Mstn
chr1	53123458	NA	4952	Gene body	NM_010834	Mstn
chr1	53127366	NA	2443	3End	NM_010834	Mstn
chr1	53167603	NA	42680	Intergenic	NM_010834	Mstn
chr1	53244405	Testis	56	TSS	AK006101	1700019A02Rik
chr1	53247270	NA	106570	Gene body	NM_153556	Pms1
chr1	53329186	NA	24654	Gene body	NM_153556	Pms1
chr1	53346437	NA	7403	Gene body	NM_153556	Pms1
chr1	53376467	NA	-85	TSS	BC051211	Osgepl1
chr1	53390506	NA	7487	Intergenic	BC051211	Osgepl1
chr1	53445663	NA	-36120	Intergenic	AK168534	Asnsd1
chr1	53445720	NA	-36177	Intergenic	AK168534	Asnsd1
chr1	53445723	NA	-36180	Intergenic	AK168534	Asnsd1
chr1	53553663	Testis	-144120	Intergenic	AK168534	Asnsd1
chr1	53553665	Testis	-144122	Intergenic	AK168534	Asnsd1
chr1	53762709	NA	919	TSS	AK038423	AK038423
chr1	53767375	NA	-3747	Intergenic	AK038423	AK038423
chr1	53768124	Testis	-4496	Intergenic	AK038423	AK038423
chr1	53870157	NA	227214	Gene body	NM_001001883	Hecw2
chr1	53870242	Testis	227129	Gene body	NM_001001883	Hecw2
chr1	53870286	Testis	227085	Gene body	NM_001001883	Hecw2
chr1	53870567	NA	226804	Gene body	NM_001001883	Hecw2
chr1	53950946	NA	36714	Intergenic	NM_172655	Hecw2
chr1	53970614	NA	17046	Intergenic	NM_172655	Hecw2
chr1	53982512	NA	5148	Intergenic	NM_172655	Hecw2
chr1	53987823	NA	264055	Gene body	NM_172655	Hecw2
chr1	54035100	Brain	216778	Gene body	AK047602	Nedl2
chr1	54045584	NA	206294	Gene body	AK047602	Nedl2
chr1	54069404	NA	27967	Gene body	NM_001001883	Hecw2
chr1	54241894	NA	9984	Gene body	NM_172655	Hecw2
chr1	54242250	Testis	9628	Gene body	NM_172655	Hecw2
chr1	54284248	Testis	-23278	Intergenic	AK019675	4930511H11Rik
chr1	54397720	NA	90194	Gene body	NM_030025	4930511H11Rik
chr1	54500699	NA	-4884	Intergenic	NM_001033194	Gtf3c3
chr1	54602135	NA	12393	Gene body	AK138171	D230012E17Rik
chr1	54623037	Testis	-8509	Intergenic	AK041133	AK041133
chr1	54804742	NA	11082	Intergenic	AK015376	AK015376
chr1	54881145	NA	102057	Gene body	AK038343	Ankrd44
chr1	54883103	NA	100099	Gene body	AK038343	Ankrd44
chr1	54894696	NA	88506	Gene body	AK038343	Ankrd44
chr1	54907078	NA	76124	Gene body	AK157584	Ankrd44
chr1	54908681	NA	74521	Gene body	AK157584	Ankrd44
chr1	54921494	NA	61708	Gene body	AK157584	Ankrd44
chr1	54921577	NA	61625	Gene body	AK157584	Ankrd44
chr1	54962780	NA	20422	Gene body	NM_001081433	Ankrd44
chr1	54962811	Liver	20391	Gene body	NM_001081433	Ankrd44
chr1	54986172	NA	-2970	TSS	AK038343	Ankrd44
chr1	55016133	Testis	25879	Intergenic	AK048521	Sf3b1
chr1	55017124	NA	24888	Intergenic	AK048521	Sf3b1
chr1	55017364	NA	24648	Intergenic	AK048521	Sf3b1
chr1	55050532	NA	-2573	TSS	AK048521	Sf3b1
chr1	55084641	NA	-319	TSS	BC037098	Sf3b1
chr1	55114561	NA	4948	Gene body	NM_026424	Coq10b
chr1	55131831	NA	2285	3End	NM_026424	Coq10b
chr1	55146712	NA	-1438	TSS	NM_008303	Hspe1
chr1	55160722	NA	12572	Intergenic	NM_008303	Hspe1
chr1	55169270	Testis	-18818	Intergenic	BC028500	Mobkl3
chr1	55169422	NA	-18666	Intergenic	BC028500	Mobkl3
chr1	55184758	Testis	-3330	Intergenic	BC028500	Mobkl3
chr1	55213765	Liver	2022	3End	BC028500	Mobkl3
chr1	55218023	NA	6280	Intergenic	BC028500	Mobkl3
chr1	55247551	NA	15628	Intergenic	AK012229	Rftn2
chr1	55252289	NA	10890	Intergenic	AK012229	Rftn2
chr1	55258872	NA	4307	Intergenic	AK012229	Rftn2
chr1	55262151	NA	1028	3End	AK012229	Rftn2
chr1	55277447	NA	-5647	Intergenic	AK135004	AK135004
chr1	55295405	NA	1385	TSS	NM_175439	Mars2
chr1	55297852	Liver	950	3End	NM_175439	Mars2
chr1	55361285	Liver	59028	Gene body	AF272859	Boll
chr1	55438904	NA	-18591	Intergenic	NM_029267	Boll
chr1	55449931	NA	-12858	Intergenic	AK140530	Plcl1
chr1	55495813	NA	33024	Gene body	AK140530	Plcl1
chr1	55502677	NA	39888	Gene body	AK140530	Plcl1
chr1	55503384	NA	40595	Gene body	AK140530	Plcl1
chr1	55530842	NA	68053	Gene body	AK140530	Plcl1
chr1	55530957	Testis	68168	Gene body	AK140530	Plcl1
chr1	55546330	NA	83541	Gene body	AK140530	Plcl1
chr1	55644550	NA	181761	Gene body	AK140530	Plcl1
chr1	55658987	NA	196198	Gene body	AK140530	Plcl1
chr1	55721593	NA	258804	Gene body	AK140530	Plcl1
chr1	55731492	Liver	268703	Gene body	AK140530	Plcl1
chr1	55754044	Testis	291255	Gene body	AK140530	Plcl1
chr1	55754370	NA	291581	Gene body	AK140530	Plcl1
chr1	55762165	NA	299376	Gene body	AK140530	Plcl1
chr1	55775186	NA	312397	Gene body	AK140530	Plcl1
chr1	55782455	NA	319666	Gene body	AK140530	Plcl1
chr1	55782564	NA	319775	Gene body	AK140530	Plcl1
chr1	55786325	NA	323536	Gene body	AK140530	Plcl1
chr1	55808060	Testis	345271	Gene body	AK140530	Plcl1
chr1	55808067	Testis	345278	Gene body	AK140530	Plcl1
chr1	55808251	NA	345462	Gene body	AK140530	Plcl1
chr1	55808319	NA	345530	Gene body	AK140530	Plcl1
chr1	55928414	Testis	-59670	Intergenic	AK079812	AK079812
chr1	55944447	NA	-43637	Intergenic	AK079812	AK079812
chr1	55944474	NA	-43610	Intergenic	AK079812	AK079812
chr1	55948913	NA	-39171	Intergenic	AK079812	AK079812
chr1	55948934	NA	-39150	Intergenic	AK079812	AK079812
chr1	56010402	NA	-7355	Intergenic	AK033706	AK033706
chr1	56014803	NA	-2954	TSS	AK033706	AK033706
chr1	56024803	NA	7046	Gene body	AK033706	AK033706
chr1	56027698	Testis	9941	Gene body	AK033706	AK033706
chr1	56048312	NA	19140	Intergenic	AK033706	AK033706
chr1	56076727	NA	-320	TSS	AK005643	AK005643
chr1	56076800	NA	-247	TSS	AK005643	AK005643
chr1	56076844	Kidney	-203	TSS	AK005643	AK005643
chr1	56207931	NA	130884	Intergenic	AK005643	AK005643
chr1	56231875	NA	154828	Intergenic	AK005643	AK005643
chr1	56232298	NA	155251	Intergenic	AK005643	AK005643
chr1	56310784	NA	233737	Intergenic	AK005643	AK005643
chr1	56343482	NA	266435	Intergenic	AK005643	AK005643
chr1	56345541	Brain	268494	Intergenic	AK005643	AK005643
chr1	56411985	NA	280907	Intergenic	NM_027661	Hsfy2
chr1	56454226	NA	238666	Intergenic	NM_027661	Hsfy2
chr1	56806982	NA	43842	Intergenic	NM_139146	Satb2
chr1	56855945	Kidney	172233	Gene body	NM_139146	Satb2
chr1	56874148	NA	154030	Gene body	NM_139146	Satb2
chr1	56906585	NA	121593	Gene body	NM_139146	Satb2
chr1	56917751	NA	110427	Gene body	NM_139146	Satb2
chr1	56936655	NA	91523	Gene body	NM_139146	Satb2
chr1	56954886	NA	73292	Gene body	NM_139146	Satb2
chr1	56956061	NA	72117	Gene body	NM_139146	Satb2
chr1	56983778	NA	44400	Gene body	NM_139146	Satb2
chr1	56985799	Brain	42379	Gene body	NM_139146	Satb2
chr1	56996035	NA	32143	Gene body	NM_139146	Satb2
chr1	57014996	NA	13182	Gene body	NM_139146	Satb2
chr1	57026469	NA	1709	TSS	NM_139146	Satb2
chr1	57063305	NA	31268	Intergenic	AK046737	AK046737
chr1	57063466	Testis	31429	Intergenic	AK046737	AK046737
chr1	57063635	NA	31598	Intergenic	AK046737	AK046737
chr1	57101069	Testis	1712	3End	AK046727	AK046727
chr1	57102122	NA	2765	3End	AK046727	AK046727
chr1	57116619	NA	17262	Intergenic	AK046727	AK046727
chr1	57153737	NA	54380	Intergenic	AK046727	AK046727
chr1	57270640	NA	1197	TSS	BC055402	BC055402
chr1	57281772	NA	-9935	Intergenic	BC055402	BC055402
chr1	57284351	NA	-12514	Intergenic	BC055402	BC055402
chr1	57358985	Kidney	51239	Intergenic	DQ705824	DQ705824
chr1	57413910	NA	2155	3End	AK016177	AK016177
chr1	57425402	NA	8986	Gene body	AK016177	AK016177
chr1	57456964	NA	-6207	Intergenic	NM_001081181	9430016H08Rik
chr1	57463689	NA	-410	TSS	AK139666	1110034B05Rik
chr1	57495952	NA	21156	Intergenic	NM_001081181	9430016H08Rik
chr1	57502665	NA	27869	Intergenic	NM_001081181	9430016H08Rik
chr1	57502802	NA	28006	Intergenic	NM_001081181	9430016H08Rik
chr1	57554941	NA	80145	Intergenic	NM_001081181	9430016H08Rik
chr1	57575329	Testis	100533	Intergenic	NM_001081181	9430016H08Rik
chr1	57575419	Testis	100623	Intergenic	NM_001081181	9430016H08Rik
chr1	57575750	NA	100954	Intergenic	NM_001081181	9430016H08Rik
chr1	57576143	NA	101347	Intergenic	NM_001081181	9430016H08Rik
chr1	57576158	NA	101362	Intergenic	NM_001081181	9430016H08Rik
chr1	57577901	NA	103105	Intergenic	NM_001081181	9430016H08Rik
chr1	57608726	Testis	133930	Intergenic	NM_001081181	9430016H08Rik
chr1	57620931	NA	146135	Intergenic	NM_001081181	9430016H08Rik
chr1	57621231	NA	146435	Intergenic	NM_001081181	9430016H08Rik
chr1	57621372	NA	146576	Intergenic	NM_001081181	9430016H08Rik
chr1	57695249	NA	-136522	Intergenic	NM_144882	2810022L02Rik
chr1	57764984	Brain	-66787	Intergenic	NM_144882	2810022L02Rik
chr1	57815978	NA	-15793	Intergenic	NM_144882	2810022L02Rik
chr1	57846979	NA	15208	Gene body	NM_144882	2810022L02Rik
chr1	57847163	NA	15392	Gene body	NM_144882	2810022L02Rik
chr1	57878792	NA	-23622	Intergenic	BC014764	2810022L02Rik
chr1	57881989	NA	-20425	Intergenic	BC014764	2810022L02Rik
chr1	57882080	NA	-20334	Intergenic	BC014764	2810022L02Rik
chr1	57883305	NA	-19109	Intergenic	BC014764	2810022L02Rik
chr1	57887362	NA	-15052	Intergenic	BC014764	2810022L02Rik
chr1	57904163	NA	1749	TSS	BC014764	2810022L02Rik
chr1	57909021	NA	6607	Gene body	BC014764	2810022L02Rik
chr1	57928461	NA	26047	Gene body	BC014764	2810022L02Rik
chr1	57932512	NA	30098	Gene body	BC014764	2810022L02Rik
chr1	57932852	NA	30438	Gene body	BC014764	2810022L02Rik
chr1	57997668	NA	95254	Gene body	BC014764	2810022L02Rik
chr1	58013129	NA	46639	Gene body	AK019855	Kctd18
chr1	58013131	NA	46637	Gene body	AK019855	Kctd18
chr1	58092065	NA	5253	Gene body	NM_009676	Aox1
chr1	58094258	NA	7446	Gene body	NM_009676	Aox1
chr1	58113825	NA	27013	Gene body	NM_009676	Aox1
chr1	58129899	NA	43087	Gene body	NM_009676	Aox1
chr1	58135279	NA	48467	Gene body	NM_009676	Aox1
chr1	58137311	Liver	50499	Gene body	NM_009676	Aox1
chr1	58137441	Liver	50629	Gene body	NM_009676	Aox1
chr1	58137593	NA	50781	Gene body	NM_009676	Aox1
chr1	58161879	Testis	75067	Gene body	NM_009676	Aox1
chr1	58162781	NA	75969	Gene body	NM_009676	Aox1
chr1	58172064	NA	2085	Gene body	NM_023617	Aox3
chr1	58196310	Testis	17225	Gene body	AK030109	Aox3
chr1	58201101	NA	22016	Gene body	AK030109	Aox3
chr1	58201479	NA	22394	Gene body	AK030109	Aox3
chr1	58251523	NA	72438	Gene body	AK030109	Aox3
chr1	58251605	NA	72520	Gene body	AK030109	Aox3
chr1	58251698	NA	72613	Gene body	AK030109	Aox3
chr1	58267693	NA	453	TSS	NM_023631	Aox4
chr1	58268001	NA	761	TSS	NM_023631	Aox4
chr1	58269444	NA	2204	Gene body	NM_023631	Aox4
chr1	58278760	NA	11520	Gene body	NM_023631	Aox4
chr1	58315596	NA	48356	Gene body	NM_023631	Aox4
chr1	58333752	NA	-1417	TSS	NM_001008419	Aox3l1
chr1	58335190	NA	21	TSS	NM_001008419	Aox3l1
chr1	58361294	NA	26125	Gene body	NM_001008419	Aox3l1
chr1	58364266	NA	29097	Gene body	NM_001008419	Aox3l1
chr1	58403221	Liver	68052	Gene body	NM_001008419	Aox3l1
chr1	58421384	NA	86215	Gene body	NM_001008419	Aox3l1
chr1	58421386	NA	86217	Gene body	NM_001008419	Aox3l1
chr1	58423935	NA	88766	Gene body	NM_001008419	Aox3l1
chr1	58450681	NA	702	TSS	NM_025824	Bzw1
chr1	58504892	NA	415	TSS	NM_022988	Nif3l1
chr1	58532795	NA	30685	Gene body	AK076788	Nif3l1
chr1	58561868	NA	-105	TSS	AK146859	Orc2l
chr1	58622128	NA	20867	Gene body	AK052638	BC049806
chr1	58661723	Liver	8931	Intergenic	NM_025597	Ndufb3
chr1	58678183	NA	25391	Intergenic	NM_025597	Ndufb3
chr1	58772134	NA	1995	TSS	AK161220	Cflar
chr1	58780544	Kidney	630	3End	AK161220	Cflar
chr1	58793837	NA	3766	Intergenic	NM_009805	Cflar
chr1	58793839	NA	3768	Intergenic	NM_009805	Cflar
chr1	58793894	NA	3823	Intergenic	NM_009805	Cflar
chr1	58794013	NA	3942	Intergenic	NM_009805	Cflar
chr1	58796550	Brain	6479	Intergenic	NM_009805	Cflar
chr1	58797906	NA	7835	Intergenic	NM_009805	Cflar
chr1	58801781	NA	11710	Intergenic	NM_009805	Cflar
chr1	58921933	NA	17586	Intergenic	NM_001080126	Casp8
chr1	58968361	Brain	61914	Gene body	AK036650	Trak2
chr1	58972732	NA	57543	Gene body	AK036650	Trak2
chr1	58983679	NA	19700	Gene body	NM_172406	Trak2
chr1	58994231	NA	9148	Gene body	NM_172406	Trak2
chr1	58994375	NA	9004	Gene body	NM_172406	Trak2
chr1	59027413	NA	2862	Gene body	AK036650	Trak2
chr1	59078756	NA	-18373	Intergenic	AK019575	4930408G06Rik
chr1	59151257	Testis	487	TSS	NM_175200	Als2cr11
chr1	59151583	NA	161	TSS	NM_175200	Als2cr11
chr1	59151620	NA	124	TSS	NM_175200	Als2cr11
chr1	59151753	Testis	-9	TSS	NM_175200	Als2cr11
chr1	59151775	NA	-31	TSS	NM_175200	Als2cr11
chr1	59151815	Testis	-71	TSS	NM_175200	Als2cr11
chr1	59218542	NA	-126	TSS	AK044600	mDLG6A
chr1	59219941	NA	317	3End	NM_028717	Als2
chr1	59220018	NA	240	3End	NM_028717	Als2
chr1	59244871	NA	-1501	TSS	AK171800	Als2
chr1	59255822	Kidney	38239	Gene body	BC031479	Als2
chr1	59258045	NA	36016	Gene body	BC031479	Als2
chr1	59259400	NA	34661	Gene body	BC031479	Als2
chr1	59260046	NA	34015	Gene body	BC031479	Als2
chr1	59265108	NA	28953	Gene body	BC031479	Als2
chr1	59265142	NA	28919	Gene body	BC031479	Als2
chr1	59272416	NA	21645	Gene body	BC031479	Als2
chr1	59272512	NA	21549	Gene body	BC031479	Als2
chr1	59272645	NA	21416	Gene body	BC031479	Als2
chr1	59272680	NA	21381	Gene body	BC031479	Als2
chr1	59273221	NA	20840	Gene body	BC031479	Als2
chr1	59273625	NA	20436	Gene body	BC031479	Als2
chr1	59278408	NA	15653	Gene body	BC031479	Als2
chr1	59279477	NA	14584	Gene body	BC031479	Als2
chr1	59279618	NA	14443	Gene body	BC031479	Als2
chr1	59326987	NA	-10423	Intergenic	AK184873	AK184873
chr1	59336888	Testis	-522	TSS	AK184873	AK184873
chr1	59379445	NA	-4069	Intergenic	AK219417	AK219417
chr1	59386528	NA	40026	Gene body	AK211120	AK211120
chr1	59398265	NA	10423	Intergenic	AK211120	AK211120
chr1	59412499	NA	3207	Intergenic	AK219417	AK219417
chr1	59412608	Testis	3316	Intergenic	AK219417	AK219417
chr1	59425059	NA	15767	Intergenic	AK219417	AK219417
chr1	59425249	Liver	15957	Intergenic	AK219417	AK219417
chr1	59433122	NA	23830	Intergenic	AK219417	AK219417
chr1	59433192	NA	23900	Intergenic	AK219417	AK219417
chr1	59433255	NA	23963	Intergenic	AK219417	AK219417
chr1	59446030	NA	36738	Intergenic	AK219417	AK219417
chr1	59451508	NA	42216	Intergenic	AK219417	AK219417
chr1	59451576	NA	42284	Intergenic	AK219417	AK219417
chr1	59452026	NA	42734	Intergenic	AK219417	AK219417
chr1	59455127	NA	45835	Intergenic	AK219417	AK219417
chr1	59463820	NA	54528	Intergenic	AK219417	AK219417
chr1	59470486	NA	61194	Intergenic	AK219417	AK219417
chr1	59472900	NA	63608	Intergenic	AK219417	AK219417
chr1	59475726	NA	-63296	Intergenic	NM_008057	Fzd7
chr1	59475759	NA	-63263	Intergenic	NM_008057	Fzd7
chr1	59493208	NA	-45814	Intergenic	NM_008057	Fzd7
chr1	59495985	NA	-43037	Intergenic	NM_008057	Fzd7
chr1	59507475	NA	-31547	Intergenic	NM_008057	Fzd7
chr1	59507959	NA	-31063	Intergenic	NM_008057	Fzd7
chr1	59531801	NA	-7221	Intergenic	NM_008057	Fzd7
chr1	59532176	NA	-6846	Intergenic	NM_008057	Fzd7
chr1	59580997	NA	7890	Gene body	NM_001013771	Gm973
chr1	59597603	NA	8029	Gene body	AK006768	AK006768
chr1	59597612	NA	8020	Gene body	AK006768	AK006768
chr1	59597689	NA	7943	Gene body	AK006768	AK006768
chr1	59598120	NA	7512	Gene body	AK006768	AK006768
chr1	59598172	NA	7460	Gene body	AK006768	AK006768
chr1	59598302	NA	7330	Gene body	AK006768	AK006768
chr1	59598406	NA	7226	Gene body	AK006768	AK006768
chr1	59598658	Testis	6974	Gene body	AK006768	AK006768
chr1	59613044	NA	-7412	Intergenic	AK006768	AK006768
chr1	59619725	Testis	-14093	Intergenic	AK006768	AK006768
chr1	59619863	NA	-14231	Intergenic	AK006768	AK006768
chr1	59620350	Testis	-14718	Intergenic	AK006768	AK006768
chr1	59623807	NA	-18175	Intergenic	AK006768	AK006768
chr1	59631049	NA	-25417	Intergenic	AK006768	AK006768
chr1	59649454	NA	76347	Gene body	NM_001013771	Gm973
chr1	59662813	NA	89706	Gene body	NM_001013771	Gm973
chr1	59663578	Testis	90471	Gene body	NM_001013771	Gm973
chr1	59666930	NA	93823	Gene body	NM_001013771	Gm973
chr1	59667001	NA	93894	Gene body	NM_001013771	Gm973
chr1	59670415	NA	97308	Gene body	NM_001013771	Gm973
chr1	59670515	NA	97408	Gene body	NM_001013771	Gm973
chr1	59671831	NA	98724	Gene body	NM_001013771	Gm973
chr1	59675816	NA	102709	Gene body	NM_001013771	Gm973
chr1	59676300	NA	103193	Gene body	NM_001013771	Gm973
chr1	59682354	NA	109247	Gene body	NM_001013771	Gm973
chr1	59709568	NA	18110	Gene body	NM_009460	Sumo1
chr1	59725582	NA	2096	Gene body	NM_009460	Sumo1
chr1	59785991	Testis	17637	Intergenic	NM_018868	Nol5
chr1	59786132	NA	17778	Intergenic	NM_018868	Nol5
chr1	59786191	Testis	17837	Intergenic	NM_018868	Nol5
chr1	59786932	Testis	18578	Intergenic	NM_018868	Nol5
chr1	59802031	NA	-19449	Intergenic	NM_007561	Bmpr2
chr1	59806052	NA	-15428	Intergenic	NM_007561	Bmpr2
chr1	59817788	NA	-3692	Intergenic	NM_007561	Bmpr2
chr1	59846041	NA	24561	Gene body	NM_007561	Bmpr2
chr1	59846059	NA	24579	Gene body	NM_007561	Bmpr2
chr1	59883479	NA	61999	Gene body	NM_007561	Bmpr2
chr1	59883515	NA	62035	Gene body	NM_007561	Bmpr2
chr1	59905352	NA	83872	Gene body	NM_007561	Bmpr2
chr1	59905445	NA	83965	Gene body	NM_007561	Bmpr2
chr1	59952368	NA	-17481	Intergenic	NM_001003946	Als2cr13
chr1	60054427	NA	45601	Gene body	AK029991	Ica1l
chr1	60064301	Testis	13333	Intergenic	AK165131	Ica1l
chr1	60064793	NA	12841	Intergenic	AK165131	Ica1l
chr1	60064824	NA	12810	Intergenic	AK165131	Ica1l
chr1	60077967	NA	22061	Gene body	AK165131	Ica1l
chr1	60174226	Testis	-18891	Intergenic	AB041608	Wdr12
chr1	60418084	NA	17869	Gene body	AK020848	Cyp20a1
chr1	60465854	NA	-787	TSS	BC079646	Abi2
chr1	60527660	NA	61019	Gene body	BC079646	Abi2
chr1	60545376	NA	-2649	TSS	AK136844	AK136844
chr1	60545882	NA	-3155	Intergenic	AK136844	AK136844
chr1	60565936	Liver	-23209	Intergenic	AK136844	AK136844
chr1	60576548	NA	-33821	Intergenic	AK136844	AK136844
chr1	60623857	NA	-248	TSS	NM_001045513	Raph1
chr1	60631910	NA	-8301	Intergenic	NM_001045513	Raph1
chr1	60632120	NA	-8511	Intergenic	NM_001045513	Raph1
chr1	60673513	NA	-49904	Intergenic	NM_001045513	Raph1
chr1	60683169	NA	-59560	Intergenic	NM_001045513	Raph1
chr1	60683233	NA	-59624	Intergenic	NM_001045513	Raph1
chr1	60683394	NA	-59785	Intergenic	NM_001045513	Raph1
chr1	60719384	NA	-41718	Intergenic	AK217854	AK217854
chr1	60722559	NA	-38543	Intergenic	AK217854	AK217854
chr1	60794621	NA	-8690	Intergenic	AK041322	Cd28
chr1	60810922	NA	7611	Gene body	NM_007642	Cd28
chr1	60810962	Testis	7651	Gene body	NM_007642	Cd28
chr1	60811155	Testis	7844	Gene body	NM_007642	Cd28
chr1	60879544	NA	18912	Intergenic	AK009383	AK009383
chr1	60916812	NA	-49056	Intergenic	NM_009843	Ctla4
chr1	60919821	NA	-46047	Intergenic	NM_009843	Ctla4
chr1	60958156	NA	-7712	Intergenic	NM_009843	Ctla4
chr1	60978082	NA	5408	Intergenic	U90270	ctla-4
chr1	61019650	NA	-15120	Intergenic	NM_017480	Icos
chr1	61061550	NA	5587	Intergenic	NM_017480	Icos
chr1	61195118	NA	139155	Intergenic	NM_017480	Icos
chr1	61236464	NA	180501	Intergenic	NM_017480	Icos
chr1	61242942	NA	186979	Intergenic	NM_017480	Icos
chr1	61346187	NA	290224	Intergenic	NM_017480	Icos
chr1	61352245	NA	296282	Intergenic	NM_017480	Icos
chr1	61357252	NA	301289	Intergenic	NM_017480	Icos
chr1	61357397	NA	301434	Intergenic	NM_017480	Icos
chr1	61358042	NA	302079	Intergenic	NM_017480	Icos
chr1	61358230	NA	302267	Intergenic	NM_017480	Icos
chr1	61359589	NA	303626	Intergenic	NM_017480	Icos
chr1	61359821	NA	303858	Intergenic	NM_017480	Icos
chr1	61363971	NA	308008	Intergenic	NM_017480	Icos
chr1	61413142	NA	-272674	Intergenic	AK031487	Pard3b
chr1	61416060	NA	-269756	Intergenic	AK031487	Pard3b
chr1	61416263	NA	-269553	Intergenic	AK031487	Pard3b
chr1	61435676	Testis	-250140	Intergenic	AK141451	Pard3b
chr1	61435740	Testis	-250076	Intergenic	AK141451	Pard3b
chr1	61437028	NA	-248788	Intergenic	AK141451	Pard3b
chr1	61437218	NA	-248598	Intergenic	AK141451	Pard3b
chr1	61448741	NA	-237075	Intergenic	AK141451	Pard3b
chr1	61454666	NA	-231150	Intergenic	AK141451	Pard3b
chr1	61454728	NA	-231088	Intergenic	AK141451	Pard3b
chr1	61529340	NA	-156476	Intergenic	AK141451	Pard3b
chr1	61530003	NA	-155813	Intergenic	AK141451	Pard3b
chr1	61575596	NA	-110220	Intergenic	AK141451	Pard3b
chr1	61575860	NA	-109956	Intergenic	AK141451	Pard3b
chr1	61576026	Testis	-109790	Intergenic	AK141451	Pard3b
chr1	61578049	NA	-107767	Intergenic	AK141451	Pard3b
chr1	61597944	Liver	-87872	Intergenic	AK141451	Pard3b
chr1	61599598	NA	-86218	Intergenic	AK141451	Pard3b
chr1	61600036	Testis	-85780	Intergenic	AK141451	Pard3b
chr1	61809065	NA	4923	Intergenic	AK015421	AK015421
chr1	61829743	NA	3574	Intergenic	AK076674	AK076674
chr1	62056931	NA	-158817	Intergenic	AK076674	AK076674
chr1	62067202	NA	381386	Gene body	AK141451	Pard3b
chr1	62089689	NA	403873	Gene body	AK141451	Pard3b
chr1	62117907	NA	432091	Gene body	AK141451	Pard3b
chr1	62165194	NA	479378	Gene body	AK141451	Pard3b
chr1	62204455	NA	518639	Gene body	AK141451	Pard3b
chr1	62223917	NA	8044	Intergenic	AK141451	Pard3b
chr1	62261548	NA	45675	Intergenic	AK141451	Pard3b
chr1	62427901	NA	36220	Intergenic	AK008055	Pard3b
chr1	62461279	NA	69598	Intergenic	AK008055	Pard3b
chr1	62461652	Testis	69971	Intergenic	AK008055	Pard3b
chr1	62552198	NA	866382	Gene body	NM_001081050	Pard3b
chr1	62634212	NA	948396	Gene body	NM_001081050	Pard3b
chr1	62666261	NA	980445	Gene body	NM_001081050	Pard3b
chr1	62685616	NA	1119	3End	NM_001081050	Pard3b
chr1	62691381	NA	6884	Intergenic	NM_001081050	Pard3b
chr1	62729137	NA	-20753	Intergenic	NM_010939	Nrp2
chr1	62742521	NA	-7369	Intergenic	NM_010939	Nrp2
chr1	62762411	NA	12521	Gene body	NM_001077407	Nrp2
chr1	62769072	Testis	19182	Gene body	AK051873	Nrp2
chr1	62769383	Testis	19493	Gene body	AK051873	Nrp2
chr1	62771031	NA	21141	Gene body	AK051873	Nrp2
chr1	62776085	NA	26195	Gene body	AK051873	Nrp2
chr1	62794941	Liver	8435	Intergenic	AK051873	Nrp2
chr1	62808130	NA	-7412	Intergenic	AK141234	Nrp2
chr1	62813437	NA	-2105	TSS	AK141234	Nrp2
chr1	62819111	NA	3569	Gene body	AK141234	Nrp2
chr1	62819749	NA	4207	Gene body	AK141234	Nrp2
chr1	62823828	NA	8286	Gene body	AK141234	Nrp2
chr1	62830733	NA	80843	Gene body	NM_001077406	Nrp2
chr1	62840958	NA	91068	Gene body	NM_001077406	Nrp2
chr1	62856301	Liver	106411	Gene body	NM_001077405	Nrp2
chr1	62864964	NA	115074	Gene body	NM_001077405	Nrp2
chr1	62870442	NA	5176	Intergenic	NM_001077403	Nrp2
chr1	62874227	NA	8961	Intergenic	NM_001077403	Nrp2
chr1	62900995	NA	35729	Intergenic	NM_001077403	Nrp2
chr1	62919561	NA	54295	Intergenic	NM_001077403	Nrp2
chr1	62931970	NA	66704	Intergenic	NM_001077403	Nrp2
chr1	62932081	NA	66815	Intergenic	NM_001077403	Nrp2
chr1	62946431	NA	81165	Intergenic	NM_001077403	Nrp2
chr1	62981028	NA	115762	Intergenic	NM_001077403	Nrp2
chr1	62981245	NA	115979	Intergenic	NM_001077403	Nrp2
chr1	62990181	NA	114357	Intergenic	NM_001081436	A430093A21Rik
chr1	63023542	NA	80996	Intergenic	NM_001081436	A430093A21Rik
chr1	63037845	NA	66693	Intergenic	NM_001081436	A430093A21Rik
chr1	63038001	Testis	66537	Intergenic	NM_001081436	A430093A21Rik
chr1	63038040	NA	66498	Intergenic	NM_001081436	A430093A21Rik
chr1	63079689	NA	24849	Intergenic	NM_001081436	A430093A21Rik
chr1	63104431	NA	107	3End	NM_001081436	A430093A21Rik
chr1	63105354	NA	27618	Gene body	NM_001081436	A430093A21Rik
chr1	63107645	NA	964	3End	BC010584	A430093A21Rik
chr1	63112260	NA	48624	Gene body	BC010584	A430093A21Rik
chr1	63142366	NA	-9394	Intergenic	NM_001081436	A430093A21Rik
chr1	63153238	NA	7646	Gene body	AK049468	A430093A21Rik
chr1	63184708	NA	5466	Intergenic	AK034597	Ndufs1
chr1	63185584	NA	4590	Intergenic	AK034597	Ndufs1
chr1	63186691	NA	3483	Intergenic	AK034597	Ndufs1
chr1	63186693	Testis	3481	Intergenic	AK034597	Ndufs1
chr1	63186889	Testis	3285	Intergenic	AK034597	Ndufs1
chr1	63186937	NA	3237	Intergenic	AK034597	Ndufs1
chr1	63187027	Testis	3147	Intergenic	AK034597	Ndufs1
chr1	63225018	NA	-1212	TSS	NM_018796	Eef1b2
chr1	63239139	NA	21644	Gene body	NM_146250	Gpr1
chr1	63246492	Testis	14291	Gene body	NM_146250	Gpr1
chr1	63246564	NA	14219	Gene body	NM_146250	Gpr1
chr1	63246566	Testis	14217	Gene body	NM_146250	Gpr1
chr1	63246768	NA	14015	Gene body	NM_146250	Gpr1
chr1	63246826	NA	13957	Gene body	NM_146250	Gpr1
chr1	63247025	Testis	13758	Gene body	NM_146250	Gpr1
chr1	63247079	NA	13704	Gene body	NM_146250	Gpr1
chr1	63247155	NA	13628	Gene body	NM_146250	Gpr1
chr1	63284505	NA	-23722	Intergenic	NM_146250	Gpr1
chr1	63286621	NA	-25838	Intergenic	NM_146250	Gpr1
chr1	63310581	NA	-9261	Intergenic	AK015271	4930431J08Rik
chr1	63320018	NA	176	TSS	AK132808	4930431J08Rik
chr1	63321195	NA	1353	TSS	AK132808	4930431J08Rik
chr1	63411950	Testis	62154	Intergenic	AK132808	4930431J08Rik
chr1	63412003	Testis	62207	Intergenic	AK132808	4930431J08Rik
chr1	63412039	Testis	62243	Intergenic	AK132808	4930431J08Rik
chr1	63478625	NA	-13852	Intergenic	AK083458	Adam23
chr1	63491906	NA	-571	TSS	AK083458	Adam23
chr1	63493482	NA	1005	TSS	NM_011780	Adam23
chr1	63519409	NA	26932	Gene body	NM_011780	Adam23
chr1	63520389	NA	27912	Gene body	NM_011780	Adam23
chr1	63564579	NA	72102	Gene body	AK083458	Adam23
chr1	63564667	NA	72190	Gene body	AK083458	Adam23
chr1	63609022	NA	-5400	Intergenic	AY545640	Adam23
chr1	63617643	NA	1975	3End	AK034022	Adam23
chr1	63710925	NA	22576	Gene body	NM_001081658	Dytn
chr1	63723772	NA	9729	Gene body	NM_001081658	Dytn
chr1	63724225	Liver	9276	Gene body	NM_001081658	Dytn
chr1	63746545	NA	30347	Gene body	NM_029696	Mdh1b
chr1	63947032	NA	-64268	Intergenic	NM_001013800	OTTMUSG00000013918
chr1	64014688	NA	3388	Gene body	NM_001013800	OTTMUSG00000013918
chr1	64014785	Testis	3485	Gene body	NM_001013800	OTTMUSG00000013918
chr1	64014993	NA	3693	Gene body	NM_001013800	OTTMUSG00000013918
chr1	64034646	NA	19073	Intergenic	NM_001013800	OTTMUSG00000013918
chr1	64035720	NA	20147	Intergenic	NM_001013800	OTTMUSG00000013918
chr1	64040448	NA	24875	Intergenic	NM_001013800	OTTMUSG00000013918
chr1	64046252	NA	30679	Intergenic	NM_001013800	OTTMUSG00000013918
chr1	64058635	Testis	20806	Intergenic	AK150559	AK150559
chr1	64084650	NA	83350	Gene body	BC040794	Klf7
chr1	64084683	NA	83317	Gene body	BC040794	Klf7
chr1	64125787	NA	42213	Gene body	AK149362	Klf7
chr1	64125868	Brain	42132	Gene body	AK149362	Klf7
chr1	64163514	Brain	4449	Gene body	NM_033563	Klf7
chr1	64163573	NA	4390	Gene body	NM_033563	Klf7
chr1	64163651	NA	4312	Gene body	NM_033563	Klf7
chr1	64185110	NA	-17110	Intergenic	AK149362	Klf7
chr1	64210447	NA	-42447	Intergenic	AK149362	Klf7
chr1	64220474	NA	-52474	Intergenic	AK149362	Klf7
chr1	64240116	NA	-72116	Intergenic	AK149362	Klf7
chr1	64270674	NA	-102674	Intergenic	AK149362	Klf7
chr1	64270809	NA	-102809	Intergenic	AK149362	Klf7
chr1	64271055	NA	-103055	Intergenic	AK149362	Klf7
chr1	64336154	Testis	-168154	Intergenic	AK149362	Klf7
chr1	64342213	Kidney	-174213	Intergenic	AK149362	Klf7
chr1	64383864	NA	-195513	Intergenic	NM_009952	Creb1
chr1	64384367	Testis	-195010	Intergenic	NM_009952	Creb1
chr1	64384369	Testis	-195008	Intergenic	NM_009952	Creb1
chr1	64384913	NA	-194464	Intergenic	NM_009952	Creb1
chr1	64388342	NA	-191035	Intergenic	NM_009952	Creb1
chr1	64404208	NA	-175169	Intergenic	NM_009952	Creb1
chr1	64405148	NA	-174229	Intergenic	NM_009952	Creb1
chr1	64438259	NA	-141118	Intergenic	NM_009952	Creb1
chr1	64438347	NA	-141030	Intergenic	NM_009952	Creb1
chr1	64438356	NA	-141021	Intergenic	NM_009952	Creb1
chr1	64462288	NA	-117089	Intergenic	NM_009952	Creb1
chr1	64488387	NA	-90990	Intergenic	NM_009952	Creb1
chr1	64492536	NA	-86841	Intergenic	NM_009952	Creb1
chr1	64662966	NA	776	TSS	NM_025964	2310038H17Rik
chr1	64721102	Testis	5342	Intergenic	AK013046	AK013046
chr1	64768008	NA	30222	Gene body	NM_001097644	Ccnyl1
chr1	64778337	NA	5987	Gene body	NM_001042659	Fzd5
chr1	64781722	NA	2602	Gene body	NM_022721	Fzd5
chr1	64781892	NA	2432	Gene body	NM_022721	Fzd5
chr1	64782236	NA	2088	Gene body	NM_022721	Fzd5
chr1	64782312	NA	2012	Gene body	NM_022721	Fzd5
chr1	64782369	NA	1955	TSS	NM_022721	Fzd5
chr1	64782425	NA	1899	TSS	NM_022721	Fzd5
chr1	64782538	NA	1786	TSS	NM_022721	Fzd5
chr1	64789324	NA	-5000	Intergenic	NM_001042659	Fzd5
chr1	64789556	NA	-5232	Intergenic	NM_001042659	Fzd5
chr1	64789566	NA	-5242	Intergenic	NM_001042659	Fzd5
chr1	64789718	NA	-5394	Intergenic	NM_001042659	Fzd5
chr1	64789853	NA	-5529	Intergenic	NM_001042659	Fzd5
chr1	64800094	NA	-15770	Intergenic	NM_001042659	Fzd5
chr1	64800277	NA	-15953	Intergenic	NM_001042659	Fzd5
chr1	64801556	NA	-17232	Intergenic	NM_001042659	Fzd5
chr1	64828615	NA	7079	Intergenic	NM_001039493	9430067K14Rik
chr1	64832170	NA	3524	Intergenic	NM_001039493	9430067K14Rik
chr1	64839804	NA	163594	Gene body	NM_001039493	9430067K14Rik
chr1	64840748	NA	162650	Gene body	NM_001039493	9430067K14Rik
chr1	64965903	NA	8768	Gene body	AK172220	9430067K14Rik
chr1	65004059	NA	-661	TSS	NM_001039493	9430067K14Rik
chr1	65020419	NA	-17021	Intergenic	NM_001039493	9430067K14Rik
chr1	65036247	NA	23412	Intergenic	NM_027582	4921521F21Rik
chr1	65051326	NA	8333	Intergenic	NM_027582	4921521F21Rik
chr1	65095265	NA	2472	Gene body	NM_007777	Cryge
chr1	65095581	NA	2156	Gene body	NM_007777	Cryge
chr1	65110088	NA	-105	TSS	NM_007776	Crygd
chr1	65147094	NA	2843	Gene body	NM_007774	Cryga
chr1	65147256	NA	2681	Gene body	NM_007774	Cryga
chr1	65149776	Testis	161	TSS	NM_007774	Cryga
chr1	65150056	Testis	-119	TSS	NM_007774	Cryga
chr1	65150202	Testis	-265	TSS	NM_007774	Cryga
chr1	65150204	NA	-267	TSS	NM_007774	Cryga
chr1	65155967	NA	13800	Gene body	NM_175293	D630023F18Rik
chr1	65161745	NA	8022	Gene body	NM_175293	D630023F18Rik
chr1	65165045	NA	4722	Gene body	AK164708	D630023F18Rik
chr1	65194186	Kidney	11015	Intergenic	NM_010497	Idh1
chr1	65216002	NA	9686	Gene body	NM_010497	Idh1
chr1	65222984	NA	2704	Gene body	NM_010497	Idh1
chr1	65259915	NA	7167	Intergenic	AK080527	Pip5k3
chr1	65315409	NA	82151	Gene body	NM_011086	Pip5k3
chr1	65430508	NA	72678	Gene body	NM_139270	Pthr2
chr1	65430585	Liver	72755	Gene body	NM_139270	Pthr2
chr1	65430587	NA	72757	Gene body	NM_139270	Pthr2
chr1	65485590	Testis	49772	Intergenic	NM_139270	Pthr2
chr1	65485685	Testis	49867	Intergenic	NM_139270	Pthr2
chr1	65486814	NA	50996	Intergenic	NM_139270	Pthr2
chr1	65570435	Testis	134617	Intergenic	NM_139270	Pthr2
chr1	65597162	NA	161344	Intergenic	NM_139270	Pthr2
chr1	65597219	Testis	161401	Intergenic	NM_139270	Pthr2
chr1	65597370	Testis	161552	Intergenic	NM_139270	Pthr2
chr1	65597465	NA	161647	Intergenic	NM_139270	Pthr2
chr1	65599231	NA	163413	Intergenic	NM_139270	Pthr2
chr1	66110203	Testis	-111699	Intergenic	NM_001039934	Mtap2
chr1	66241866	NA	19964	Gene body	NM_008632	Mtap2
chr1	66313047	NA	-55524	Intergenic	AK086484	Mtap2
chr1	66370237	NA	1666	TSS	M21041	Mtap2
chr1	66395855	NA	-15373	Intergenic	BC051410	Mtap2
chr1	66396396	NA	-14832	Intergenic	BC051410	Mtap2
chr1	66416276	NA	5048	Gene body	BC048781	Mtap2
chr1	66425827	NA	-1235	TSS	AK162828	Mtap2
chr1	66433144	NA	-381	TSS	AK042880	Mtap2
chr1	66433343	Brain	-182	TSS	AK042880	Mtap2
chr1	66433494	NA	-31	TSS	AK042880	Mtap2
chr1	66433578	NA	27	TSS	AK164828	Mtap2
chr1	66448623	NA	80052	Gene body	AK086484	Mtap2
chr1	66462472	NA	28921	Gene body	AK164828	Mtap2
chr1	66462494	NA	28943	Gene body	AK164828	Mtap2
chr1	66553911	NA	38924	Gene body	AK081235	C030018G13Rik
chr1	66553955	NA	38968	Gene body	AK081235	C030018G13Rik
chr1	66616421	NA	-57348	Intergenic	AK173273	BC042720
chr1	66652372	NA	-21397	Intergenic	AK173273	BC042720
chr1	66660338	NA	-13431	Intergenic	AK173273	BC042720
chr1	66688260	NA	14491	Gene body	AK173273	BC042720
chr1	66690497	NA	16728	Gene body	AK173273	BC042720
chr1	66690596	NA	16827	Gene body	AK173273	BC042720
chr1	66690963	NA	17194	Gene body	AK173273	BC042720
chr1	66694993	NA	21224	Gene body	AK173273	BC042720
chr1	66721600	NA	-4537	Intergenic	BC042720	BC042720
chr1	66724024	NA	-2113	TSS	BC042720	BC042720
chr1	66724083	NA	-2054	TSS	BC042720	BC042720
chr1	66739477	NA	13340	Gene body	BC042720	BC042720
chr1	66876511	Kidney	915	3End	NM_007381	Acadl
chr1	66876752	Kidney	674	3End	NM_007381	Acadl
chr1	66884878	NA	24963	Gene body	NM_007381	Acadl
chr1	66896107	Testis	13734	Gene body	NM_007381	Acadl
chr1	66896122	Testis	13719	Gene body	NM_007381	Acadl
chr1	66909564	NA	277	TSS	NM_007381	Acadl
chr1	66918284	NA	-8443	Intergenic	NM_007381	Acadl
chr1	66945066	NA	25805	Intergenic	AK009938	Myl1
chr1	66995420	Testis	-3814	Intergenic	NM_021285	Myl1
chr1	67034228	NA	12862	Intergenic	BC058560	Lancl1
chr1	67034990	NA	12100	Intergenic	BC058560	Lancl1
chr1	67068811	NA	16597	Gene body	BC058560	Lancl1
chr1	67102274	NA	-16835	Intergenic	NM_021295	Lancl1
chr1	67102486	NA	-17047	Intergenic	NM_021295	Lancl1
chr1	67173939	Liver	4300	Gene body	NM_001080809	Cps1
chr1	67219409	Liver	49770	Gene body	NM_001080809	Cps1
chr1	67223639	NA	54000	Gene body	NM_001080809	Cps1
chr1	67270470	NA	100831	Gene body	NM_001080809	Cps1
chr1	67312530	NA	15343	Gene body	BC108272	BC108272
chr1	67444862	Testis	73912	Intergenic	BC108272	BC108272
chr1	67602978	NA	232028	Intergenic	BC108272	BC108272
chr1	67686647	NA	315697	Intergenic	BC108272	BC108272
chr1	67725306	NA	354356	Intergenic	BC108272	BC108272
chr1	67725468	Testis	354518	Intergenic	BC108272	BC108272
chr1	67914933	NA	171606	Intergenic	NM_010154	Erbb4
chr1	68086631	Testis	1068002	Gene body	NM_010154	Erbb4
chr1	68086793	Testis	1067840	Gene body	NM_010154	Erbb4
chr1	68086984	NA	1067649	Gene body	NM_010154	Erbb4
chr1	68267185	NA	-148923	Intergenic	AF059177	erbB4
chr1	68349567	Testis	-231305	Intergenic	AF059177	erbB4
chr1	68432678	NA	-314416	Intergenic	AF059177	erbB4
chr1	68528211	Liver	-409949	Intergenic	AF059177	erbB4
chr1	68568220	Testis	-449958	Intergenic	AF059177	erbB4
chr1	68605147	NA	-486885	Intergenic	AF059177	erbB4
chr1	68906121	NA	248512	Gene body	NM_010154	Erbb4
chr1	69101700	NA	52933	Gene body	NM_010154	Erbb4
chr1	69154971	NA	-338	TSS	NM_010154	Erbb4
chr1	69200185	NA	-45552	Intergenic	NM_010154	Erbb4
chr1	69200301	NA	-45668	Intergenic	NM_010154	Erbb4
chr1	69267536	Testis	-112903	Intergenic	NM_010154	Erbb4
chr1	69288737	NA	-134104	Intergenic	NM_010154	Erbb4
chr1	69289537	NA	-134904	Intergenic	NM_010154	Erbb4
chr1	69398113	NA	180428	Intergenic	AK163572	AK163572
chr1	69423570	Testis	154971	Intergenic	AK163572	AK163572
chr1	69423650	NA	154891	Intergenic	AK163572	AK163572
chr1	69423723	Testis	154818	Intergenic	AK163572	AK163572
chr1	69423823	Testis	154718	Intergenic	AK163572	AK163572
chr1	69423832	Testis	154709	Intergenic	AK163572	AK163572
chr1	69424157	Testis	154384	Intergenic	AK163572	AK163572
chr1	69424390	Testis	154151	Intergenic	AK163572	AK163572
chr1	69424479	Testis	154062	Intergenic	AK163572	AK163572
chr1	69424575	NA	153966	Intergenic	AK163572	AK163572
chr1	69424771	NA	153770	Intergenic	AK163572	AK163572
chr1	69424838	Testis	153703	Intergenic	AK163572	AK163572
chr1	69435083	Liver	143458	Intergenic	AK163572	AK163572
chr1	69452505	NA	126036	Intergenic	AK163572	AK163572
chr1	69484492	Testis	94049	Intergenic	AK163572	AK163572
chr1	69539444	NA	39097	Intergenic	AK163572	AK163572
chr1	69539862	NA	38679	Intergenic	AK163572	AK163572
chr1	69554793	NA	23748	Intergenic	AK163572	AK163572
chr1	69568517	NA	10024	Intergenic	AK163572	AK163572
chr1	69591973	NA	140422	Gene body	NM_011770	Ikzf2
chr1	69595194	NA	137201	Gene body	NM_011770	Ikzf2
chr1	69636146	NA	96249	Gene body	NM_011770	Ikzf2
chr1	69657237	NA	70908	Intergenic	BC050049	Ikzf2
chr1	69778479	Testis	-44765	Intergenic	BC050049	Ikzf2
chr1	69778553	Testis	-44839	Intergenic	BC050049	Ikzf2
chr1	69778620	Testis	-44906	Intergenic	BC050049	Ikzf2
chr1	69778711	NA	-44997	Intergenic	BC050049	Ikzf2
chr1	69778715	Testis	-45001	Intergenic	BC050049	Ikzf2
chr1	69806252	NA	-67309	Intergenic	BC120668	Spag16
chr1	69806388	NA	-67173	Intergenic	BC120668	Spag16
chr1	69833618	NA	-39943	Intergenic	BC120668	Spag16
chr1	69833829	NA	-39732	Intergenic	BC120668	Spag16
chr1	69834375	NA	-39186	Intergenic	BC120668	Spag16
chr1	69872950	NA	-611	TSS	BC120668	Spag16
chr1	69872952	NA	-609	TSS	BC120668	Spag16
chr1	69875871	NA	2310	Gene body	NM_029160	Spag16
chr1	69904647	NA	31086	Gene body	NM_029160	Spag16
chr1	70107318	NA	109115	Gene body	NM_025728	Spag16
chr1	70168382	NA	294821	Gene body	BC120668	Spag16
chr1	70179010	NA	305449	Gene body	BC120668	Spag16
chr1	70228629	Testis	355068	Gene body	BC120668	Spag16
chr1	70228846	NA	355285	Gene body	BC120668	Spag16
chr1	70229098	Testis	355537	Gene body	BC120668	Spag16
chr1	70269781	NA	396220	Gene body	BC120668	Spag16
chr1	70271688	NA	398127	Gene body	BC120668	Spag16
chr1	70289756	NA	416195	Gene body	BC120668	Spag16
chr1	70318087	NA	4236	Intergenic	BC120668	Spag16
chr1	70318269	Testis	4418	Intergenic	BC120668	Spag16
chr1	70418491	NA	104640	Intergenic	BC120668	Spag16
chr1	70418753	NA	104902	Intergenic	BC120668	Spag16
chr1	70418755	NA	104904	Intergenic	BC120668	Spag16
chr1	70524670	Testis	210819	Intergenic	BC120668	Spag16
chr1	70585422	NA	587219	Gene body	NM_025728	Spag16
chr1	70703183	NA	704980	Gene body	NM_025728	Spag16
chr1	70772444	NA	156	TSS	NM_177164	A830006F12Rik
chr1	70886360	NA	114072	Gene body	NM_177164	A830006F12Rik
chr1	70886416	NA	114128	Gene body	NM_177164	A830006F12Rik
chr1	70886472	Testis	114184	Gene body	NM_177164	A830006F12Rik
chr1	70898265	NA	125977	Gene body	NM_177164	A830006F12Rik
chr1	70949122	NA	17151	Intergenic	NM_177164	A830006F12Rik
chr1	70992694	NA	60723	Intergenic	NM_177164	A830006F12Rik
chr1	70993074	NA	61103	Intergenic	NM_177164	A830006F12Rik
chr1	71121258	NA	28234	Gene body	NM_007525	Bard1
chr1	71156474	NA	-6982	Intergenic	NM_007525	Bard1
chr1	71440374	NA	21110	Gene body	AK029031	Abca12
chr1	71454674	NA	6810	Gene body	AK029031	Abca12
chr1	71465204	NA	-3720	Intergenic	AK014713	AK014713
chr1	71478003	NA	-16519	Intergenic	AK014713	AK014713
chr1	71501196	NA	-39712	Intergenic	AK014713	AK014713
chr1	71501671	NA	-40187	Intergenic	AK014713	AK014713
chr1	71515935	NA	-54451	Intergenic	AK014713	AK014713
chr1	71515984	Testis	-54500	Intergenic	AK014713	AK014713
chr1	71540698	Testis	-63049	Intergenic	AK051020	Atic
chr1	71594146	NA	-9601	Intergenic	AK051020	Atic
chr1	71594261	Testis	-9486	Intergenic	AK051020	Atic
chr1	71615061	NA	11314	Gene body	AK051020	Atic
chr1	71622619	NA	2682	3End	AK051020	Atic
chr1	71633454	NA	66291	Gene body	AK147701	Fn1
chr1	71653406	NA	13987	Gene body	BC010335	Fn1
chr1	71661560	NA	5833	Gene body	BC010335	Fn1
chr1	71675064	NA	-7671	Intergenic	BC010335	Fn1
chr1	71675818	Liver	-8425	Intergenic	BC010335	Fn1
chr1	71678599	NA	10799	Intergenic	BC099373	Fn1
chr1	71683945	NA	5453	Intergenic	BC099373	Fn1
chr1	71693521	NA	6224	Gene body	AK054456	Fn1
chr1	71694892	Liver	4853	Gene body	AK054456	Fn1
chr1	71695418	NA	-3992	Intergenic	AK135370	AK135370
chr1	71695698	Liver	-3712	Intergenic	AK135370	AK135370
chr1	71701221	NA	-1476	TSS	AK147639	Fn1
chr1	71704970	Testis	939	3End	AK135370	AK135370
chr1	71756540	Testis	47123	Intergenic	AK049041	AK049041
chr1	71756651	NA	47234	Intergenic	AK049041	AK049041
chr1	71771217	NA	61800	Intergenic	AK049041	AK049041
chr1	71857981	NA	148564	Intergenic	AK049041	AK049041
chr1	71858740	NA	149323	Intergenic	AK049041	AK049041
chr1	71858861	NA	149444	Intergenic	AK049041	AK049041
chr1	71882328	NA	172911	Intergenic	AK049041	AK049041
chr1	71883528	NA	174111	Intergenic	AK049041	AK049041
chr1	71984689	NA	221329	Intergenic	NM_001005423	Mreg
chr1	71985401	NA	220617	Intergenic	NM_001005423	Mreg
chr1	71985498	NA	220520	Intergenic	NM_001005423	Mreg
chr1	71988264	NA	217754	Intergenic	NM_001005423	Mreg
chr1	72013151	NA	192867	Intergenic	NM_001005423	Mreg
chr1	72042356	NA	163662	Intergenic	NM_001005423	Mreg
chr1	72074026	NA	131992	Intergenic	NM_001005423	Mreg
chr1	72085144	NA	120874	Intergenic	NM_001005423	Mreg
chr1	72111595	NA	94423	Intergenic	NM_001005423	Mreg
chr1	72111636	NA	94382	Intergenic	NM_001005423	Mreg
chr1	72111845	NA	94173	Intergenic	NM_001005423	Mreg
chr1	72111996	NA	94022	Intergenic	NM_001005423	Mreg
chr1	72112192	NA	93826	Intergenic	NM_001005423	Mreg
chr1	72134615	NA	71403	Intergenic	NM_001005423	Mreg
chr1	72134617	Testis	71401	Intergenic	NM_001005423	Mreg
chr1	72149938	NA	56080	Intergenic	NM_001005423	Mreg
chr1	72155311	NA	50707	Intergenic	NM_001005423	Mreg
chr1	72155372	NA	50646	Intergenic	NM_001005423	Mreg
chr1	72157674	NA	48344	Intergenic	NM_001005423	Mreg
chr1	72168105	NA	37913	Intergenic	NM_001005423	Mreg
chr1	72168224	Testis	37794	Intergenic	NM_001005423	Mreg
chr1	72168564	NA	37454	Intergenic	NM_001005423	Mreg
chr1	72168610	NA	37408	Intergenic	NM_001005423	Mreg
chr1	72168886	NA	37132	Intergenic	NM_001005423	Mreg
chr1	72170659	NA	35359	Intergenic	NM_001005423	Mreg
chr1	72170661	NA	35357	Intergenic	NM_001005423	Mreg
chr1	72179954	Kidney	26064	Intergenic	NM_001005423	Mreg
chr1	72208418	NA	50463	Gene body	NM_001005423	Mreg
chr1	72210371	NA	48510	Gene body	NM_001005423	Mreg
chr1	72212474	NA	46407	Gene body	NM_001005423	Mreg
chr1	72220896	NA	37985	Gene body	NM_001005423	Mreg
chr1	72226288	NA	32593	Gene body	NM_001005423	Mreg
chr1	72226778	NA	32103	Gene body	NM_001005423	Mreg
chr1	72234338	NA	24543	Gene body	NM_001005423	Mreg
chr1	72238298	NA	20583	Gene body	NM_001005423	Mreg
chr1	72245499	NA	13382	Gene body	NM_001005423	Mreg
chr1	72257753	NA	1128	TSS	NM_001005423	Mreg
chr1	72276820	NA	-13746	Intergenic	AK084284	AK084284
chr1	72287716	Liver	-2850	TSS	AK084284	AK084284
chr1	72302601	NA	3149	Intergenic	NM_023523	Pecr
chr1	72308767	NA	22111	Gene body	NM_023523	Pecr
chr1	72325096	NA	3653	Intergenic	AK084284	AK084284
chr1	72327014	Liver	3864	Gene body	NM_023523	Pecr
chr1	72328708	NA	2170	Gene body	NM_023523	Pecr
chr1	72338436	NA	7490	Gene body	NM_175564	Tmem169
chr1	72344498	NA	13552	Gene body	NM_175564	Tmem169
chr1	72381718	Liver	24710	Gene body	NM_009533	Xrcc5
chr1	72426321	NA	69313	Gene body	NM_009533	Xrcc5
chr1	72447223	NA	5701	Intergenic	NM_009533	Xrcc5
chr1	72447395	NA	5873	Intergenic	NM_009533	Xrcc5
chr1	72459775	Liver	13910	Intergenic	NM_001045533	40606
chr1	72459878	NA	13807	Intergenic	NM_001045533	40606
chr1	72468391	NA	5294	Intergenic	NM_001045533	40606
chr1	72469136	NA	4549	Intergenic	NM_001045533	40606
chr1	72475408	NA	107730	Gene body	NM_001045533	40606
chr1	72485754	NA	97384	Gene body	NM_001045533	40606
chr1	72503231	NA	79907	Gene body	NM_001045533	40606
chr1	72570300	NA	12838	Gene body	NM_001045533	40606
chr1	72579702	Brain	3436	Gene body	NM_001045533	40606
chr1	72607001	NA	-22843	Intergenic	AK035854	Smarcal1
chr1	72622355	NA	-7489	Intergenic	AK035854	Smarcal1
chr1	72624494	NA	-5350	Intergenic	AK035854	Smarcal1
chr1	72632912	NA	3068	Gene body	AK042332	Smarcal1
chr1	72640249	Brain	1789	3End	AK035854	Smarcal1
chr1	72640321	NA	1861	3End	AK035854	Smarcal1
chr1	72645882	NA	16038	Gene body	AK042332	Smarcal1
chr1	72646646	NA	673	3End	AK042332	Smarcal1
chr1	72658214	NA	12241	Intergenic	AK042332	Smarcal1
chr1	72747149	NA	-11	TSS	NM_176980	Ankar
chr1	72747221	NA	-83	TSS	NM_176980	Ankar
chr1	72747516	NA	-378	TSS	NM_176980	Ankar
chr1	72747627	NA	-489	TSS	NM_176980	Ankar
chr1	72772886	Liver	12627	Intergenic	NM_009084	Rpl37a
chr1	72786232	NA	25973	Intergenic	NM_009084	Rpl37a
chr1	72797800	NA	37541	Intergenic	NM_009084	Rpl37a
chr1	72811273	NA	51014	Intergenic	NM_009084	Rpl37a
chr1	72811325	NA	51066	Intergenic	NM_009084	Rpl37a
chr1	72811457	NA	51198	Intergenic	NM_009084	Rpl37a
chr1	72816825	NA	-54251	Intergenic	NM_008342	Igfbp2
chr1	72816952	NA	-54124	Intergenic	NM_008342	Igfbp2
chr1	72855972	Liver	-15104	Intergenic	NM_008342	Igfbp2
chr1	72856249	Liver	-14827	Intergenic	NM_008342	Igfbp2
chr1	72869760	NA	-1316	TSS	NM_008342	Igfbp2
chr1	72884113	NA	13037	Gene body	NM_008342	Igfbp2
chr1	72895749	NA	24673	Gene body	NM_008342	Igfbp2
chr1	72896118	NA	25042	Gene body	NM_008342	Igfbp2
chr1	72901107	NA	2062	3End	NM_008342	Igfbp2
chr1	72902663	NA	1975	3End	NM_010518	Igfbp5
chr1	72902970	Testis	1668	3End	NM_010518	Igfbp5
chr1	72902972	Testis	1666	3End	NM_010518	Igfbp5
chr1	72903147	Testis	1491	3End	NM_010518	Igfbp5
chr1	72903311	NA	1327	3End	NM_010518	Igfbp5
chr1	72908894	NA	12545	Gene body	NM_010518	Igfbp5
chr1	72909699	Testis	11740	Gene body	NM_010518	Igfbp5
chr1	72912793	NA	8646	Gene body	NM_010518	Igfbp5
chr1	72920176	NA	1263	TSS	NM_010518	Igfbp5
chr1	72922518	NA	-1079	TSS	NM_010518	Igfbp5
chr1	72926964	Testis	-5525	Intergenic	NM_010518	Igfbp5
chr1	72961620	NA	-36485	Intergenic	AK048274	AK048274
chr1	72991456	NA	-6649	Intergenic	AK048274	AK048274
chr1	72997954	NA	-151	TSS	AK048274	AK048274
chr1	73013190	NA	5712	Intergenic	AK048274	AK048274
chr1	73031307	NA	23829	Intergenic	AK048274	AK048274
chr1	73062543	NA	-97	TSS	NM_009407	Tnp1
chr1	73073447	NA	1372	3End	BC100504	BC100504
chr1	73074031	NA	1956	3End	BC100504	BC100504
chr1	73098395	NA	26320	Intergenic	BC100504	BC100504
chr1	73098567	NA	26492	Intergenic	BC100504	BC100504
chr1	73098569	NA	26494	Intergenic	BC100504	BC100504
chr1	73098848	NA	26773	Intergenic	BC100504	BC100504
chr1	73122527	NA	50452	Intergenic	BC100504	BC100504
chr1	73122529	NA	50454	Intergenic	BC100504	BC100504
chr1	73163523	Liver	91448	Intergenic	BC100504	BC100504
chr1	73506212	NA	-52069	Intergenic	DQ059756	DQ059756
chr1	73554013	NA	-99870	Intergenic	DQ059756	DQ059756
chr1	73581917	Liver	82744	Intergenic	AK079660	AK079660
chr1	73592160	NA	72501	Intergenic	AK079660	AK079660
chr1	73646605	NA	18056	Intergenic	AK079660	AK079660
chr1	73730873	NA	180167	Gene body	AK079660	AK079660
chr1	73764111	NA	146929	Gene body	AK079660	AK079660
chr1	73773578	NA	137462	Gene body	AK079660	AK079660
chr1	73868992	NA	42048	Gene body	AK079660	AK079660
chr1	73870514	NA	40526	Gene body	AK079660	AK079660
chr1	73873728	NA	37312	Gene body	AK079660	AK079660
chr1	73886098	NA	24942	Gene body	AK079660	AK079660
chr1	73900599	NA	10441	Gene body	AK079660	AK079660
chr1	73904307	NA	6733	Gene body	AK079660	AK079660
chr1	73948543	NA	10959	Intergenic	AK156648	Tns1
chr1	73949265	NA	10237	Intergenic	AK156648	Tns1
chr1	73953198	NA	6304	Intergenic	AK156648	Tns1
chr1	73953214	NA	6288	Intergenic	AK156648	Tns1
chr1	73954814	NA	4688	Intergenic	AK156648	Tns1
chr1	73955007	NA	4495	Intergenic	AK156648	Tns1
chr1	73959120	NA	382	3End	AK156648	Tns1
chr1	73959218	NA	284	3End	AK156648	Tns1
chr1	73960165	NA	23742	Gene body	AK156648	Tns1
chr1	73960167	NA	23740	Gene body	AK156648	Tns1
chr1	73960542	NA	23365	Gene body	AK156648	Tns1
chr1	73972017	NA	3070	Gene body	AK004758	Tns1
chr1	73975811	NA	-724	TSS	AK004758	Tns1
chr1	73975877	NA	-790	TSS	AK004758	Tns1
chr1	73976682	NA	-1595	TSS	AK004758	Tns1
chr1	73978550	NA	-3463	Intergenic	AK004758	Tns1
chr1	73979123	NA	-4036	Intergenic	AK004758	Tns1
chr1	73979141	NA	-4054	Intergenic	AK004758	Tns1
chr1	73979503	NA	4404	Gene body	AK156648	Tns1
chr1	73983888	NA	19	TSS	AK156648	Tns1
chr1	73990289	NA	-1684	TSS	BC052740	Tns1
chr1	73993486	NA	-4881	Intergenic	BC052740	Tns1
chr1	73994277	NA	-5672	Intergenic	BC052740	Tns1
chr1	73999266	NA	-10661	Intergenic	BC052740	Tns1
chr1	74002203	Kidney	-13598	Intergenic	BC052740	Tns1
chr1	74006240	NA	-17635	Intergenic	BC052740	Tns1
chr1	74008895	NA	18318	Intergenic	AK137923	AK137923
chr1	74009468	NA	17745	Intergenic	AK137923	AK137923
chr1	74009569	NA	17644	Intergenic	AK137923	AK137923
chr1	74010880	NA	16333	Intergenic	AK137923	AK137923
chr1	74013522	NA	13691	Intergenic	AK137923	AK137923
chr1	74014408	NA	12805	Intergenic	AK137923	AK137923
chr1	74016897	Kidney	10316	Intergenic	AK137923	AK137923
chr1	74017096	NA	10117	Intergenic	AK137923	AK137923
chr1	74019676	NA	7537	Intergenic	AK137923	AK137923
chr1	74021512	NA	5701	Intergenic	AK137923	AK137923
chr1	74034684	NA	-1047	TSS	AK137923	AK137923
chr1	74038606	Kidney	6436	Gene body	AK053112	Tns1
chr1	74048030	NA	-2988	TSS	AK053112	Tns1
chr1	74048167	Kidney	-3125	Intergenic	AK053112	Tns1
chr1	74051000	Kidney	-5958	Intergenic	AK053112	Tns1
chr1	74051921	NA	-6879	Intergenic	AK053112	Tns1
chr1	74055355	NA	-10313	Intergenic	AK053112	Tns1
chr1	74055557	NA	-10515	Intergenic	AK053112	Tns1
chr1	74059593	NA	-14551	Intergenic	AK053112	Tns1
chr1	74059933	NA	-14891	Intergenic	AK053112	Tns1
chr1	74060137	NA	-15095	Intergenic	AK053112	Tns1
chr1	74060359	NA	-15317	Intergenic	AK053112	Tns1
chr1	74063141	NA	-18099	Intergenic	AK053112	Tns1
chr1	74064798	NA	-19756	Intergenic	AK053112	Tns1
chr1	74065028	NA	-19986	Intergenic	AK053112	Tns1
chr1	74068297	NA	-23255	Intergenic	AK053112	Tns1
chr1	74069204	NA	-24162	Intergenic	AK053112	Tns1
chr1	74071561	NA	-26519	Intergenic	AK053112	Tns1
chr1	74071639	NA	-26597	Intergenic	AK053112	Tns1
chr1	74072033	NA	-26991	Intergenic	AK053112	Tns1
chr1	74072226	NA	-27184	Intergenic	AK053112	Tns1
chr1	74072500	NA	-27458	Intergenic	AK053112	Tns1
chr1	74073513	NA	-28471	Intergenic	AK053112	Tns1
chr1	74074636	NA	-29594	Intergenic	AK053112	Tns1
chr1	74075742	NA	-30700	Intergenic	AK053112	Tns1
chr1	74077365	Kidney	-32323	Intergenic	AK053112	Tns1
chr1	74078015	Kidney	-32973	Intergenic	AK053112	Tns1
chr1	74081537	NA	-36495	Intergenic	AK053112	Tns1
chr1	74082339	NA	-37297	Intergenic	AK053112	Tns1
chr1	74083027	Kidney	-37985	Intergenic	AK053112	Tns1
chr1	74084765	NA	-39723	Intergenic	AK053112	Tns1
chr1	74085322	NA	-40280	Intergenic	AK053112	Tns1
chr1	74087319	Kidney	-42277	Intergenic	AK053112	Tns1
chr1	74088208	NA	-43166	Intergenic	AK053112	Tns1
chr1	74089323	Kidney	-44281	Intergenic	AK053112	Tns1
chr1	74093614	Kidney	-48572	Intergenic	AK053112	Tns1
chr1	74098962	NA	-53920	Intergenic	AK053112	Tns1
chr1	74100729	NA	-55687	Intergenic	AK053112	Tns1
chr1	74105312	NA	-60270	Intergenic	AK053112	Tns1
chr1	74106129	NA	-61087	Intergenic	AK053112	Tns1
chr1	74106260	NA	-61218	Intergenic	AK053112	Tns1
chr1	74112930	NA	-59184	Intergenic	NM_001034060	Rufy4
chr1	74116153	NA	-55961	Intergenic	NM_001034060	Rufy4
chr1	74117194	NA	-54920	Intergenic	NM_001034060	Rufy4
chr1	74121210	NA	-50904	Intergenic	NM_001034060	Rufy4
chr1	74121570	NA	-50544	Intergenic	NM_001034060	Rufy4
chr1	74122995	NA	-49119	Intergenic	NM_001034060	Rufy4
chr1	74128089	Kidney	-44025	Intergenic	NM_001034060	Rufy4
chr1	74128889	NA	-43225	Intergenic	NM_001034060	Rufy4
chr1	74130198	NA	-41916	Intergenic	NM_001034060	Rufy4
chr1	74134276	NA	-37838	Intergenic	NM_001034060	Rufy4
chr1	74138545	NA	-33569	Intergenic	NM_001034060	Rufy4
chr1	74142286	NA	-29828	Intergenic	NM_001034060	Rufy4
chr1	74143376	NA	-28738	Intergenic	NM_001034060	Rufy4
chr1	74188556	NA	16442	Gene body	NM_001034060	Rufy4
chr1	74205625	NA	5058	Gene body	NM_009909	Il8rb
chr1	74238705	NA	2500	Gene body	NM_178241	Il8ra
chr1	74238741	Testis	2464	Gene body	NM_178241	Il8ra
chr1	74251795	NA	-10590	Intergenic	NM_178241	Il8ra
chr1	74253056	NA	-11851	Intergenic	NM_178241	Il8ra
chr1	74253179	Testis	-11974	Intergenic	NM_178241	Il8ra
chr1	74253290	NA	-12085	Intergenic	NM_178241	Il8ra
chr1	74254718	NA	-13513	Intergenic	NM_178241	Il8ra
chr1	74255636	NA	-14431	Intergenic	NM_178241	Il8ra
chr1	74255757	NA	-14552	Intergenic	NM_178241	Il8ra
chr1	74256129	Testis	-14924	Intergenic	NM_178241	Il8ra
chr1	74263308	NA	-19783	Intergenic	AK170061	Arpc2
chr1	74265338	NA	-17753	Intergenic	AK170061	Arpc2
chr1	74296585	NA	13121	Gene body	AK083263	Arpc2
chr1	74318897	NA	4110	Intergenic	AK083263	Arpc2
chr1	74319196	NA	4409	Intergenic	AK083263	Arpc2
chr1	74325350	Brain	177	TSS	NM_174985	Gpbar1
chr1	74333642	NA	2035	Gene body	NM_025580	Pnkd
chr1	74335301	NA	15433	Gene body	NM_027154	Tmbim1
chr1	74341806	NA	8928	Gene body	NM_027154	Tmbim1
chr1	74383682	NA	4499	Gene body	NM_019999	Pnkd
chr1	74385265	NA	6082	Gene body	NM_019999	Pnkd
chr1	74401610	NA	1344	3End	NM_019999	Pnkd
chr1	74410100	NA	1419	TSS	NM_001033345	Gm216
chr1	74417683	Liver	1788	3End	NM_001033345	Gm216
chr1	74428897	Liver	7095	Gene body	NM_013612	Slc11a1
chr1	74433358	NA	730	3End	NM_013612	Slc11a1
chr1	74434832	NA	2204	3End	NM_013612	Slc11a1
chr1	74436226	NA	-1946	TSS	NM_153088	Ctdsp1
chr1	74436341	NA	-1831	TSS	NM_153088	Ctdsp1
chr1	74439839	NA	-1058	TSS	CS444436	CS444436
chr1	74451132	Liver	-4847	Intergenic	NM_009509	Vil1
chr1	74455075	NA	-904	TSS	NM_009509	Vil1
chr1	74462428	NA	6449	Gene body	NM_009509	Vil1
chr1	74464839	NA	8860	Gene body	NM_009509	Vil1
chr1	74465057	NA	9078	Gene body	NM_009509	Vil1
chr1	74465072	NA	9093	Gene body	NM_009509	Vil1
chr1	74465105	Testis	9126	Gene body	NM_009509	Vil1
chr1	74465137	NA	9158	Gene body	NM_009509	Vil1
chr1	74465452	NA	9473	Gene body	NM_009509	Vil1
chr1	74469612	Brain	13633	Gene body	NM_009509	Vil1
chr1	74469884	NA	13905	Gene body	NM_009509	Vil1
chr1	74485543	NA	142	3End	AK173210	Usp37
chr1	74532404	NA	7246	Gene body	AK173210	Usp37
chr1	74575264	NA	22470	Gene body	NM_021383	Rqcd1
chr1	74633675	NA	927	TSS	NM_029888	Zfp142
chr1	74648435	NA	407	TSS	NM_175031	Stk36
chr1	74694393	NA	10926	Intergenic	AK086716	Stk36
chr1	74716006	NA	7679	Gene body	NM_001014974	Ttll4
chr1	74741020	NA	-766	TSS	BC049820	mKIAA0173
chr1	74744024	NA	2238	Gene body	BC049820	mKIAA0173
chr1	74761373	NA	1226	TSS	NM_024264	Cyp27a1
chr1	74763678	NA	3531	Gene body	NM_024264	Cyp27a1
chr1	74765004	Liver	4857	Gene body	NM_024264	Cyp27a1
chr1	74765044	NA	4897	Gene body	NM_024264	Cyp27a1
chr1	74765261	NA	5114	Gene body	NM_024264	Cyp27a1
chr1	74781919	NA	21772	Gene body	NM_024264	Cyp27a1
chr1	74795972	NA	-536	TSS	NM_153744	Prkag3
chr1	74800319	NA	-4883	Intergenic	NM_153744	Prkag3
chr1	74800983	NA	-5547	Intergenic	NM_153744	Prkag3
chr1	74827903	Liver	9438	Gene body	NM_009526	Wnt6
chr1	74839206	NA	1117	TSS	NM_009518	Wnt10a
chr1	74841544	NA	3455	Gene body	NM_009518	Wnt10a
chr1	74848436	NA	10347	Gene body	NM_009518	Wnt10a
chr1	74848585	NA	10496	Gene body	NM_009518	Wnt10a
chr1	74861701	NA	10952	Intergenic	NM_009518	Wnt10a
chr1	74973718	NA	8455	Gene body	AK038623	B230363K08Rik
chr1	74993141	NA	1156	3End	AK090147	Ihh
chr1	74994712	NA	3513	Gene body	AK090147	Ihh
chr1	74995138	NA	3087	Gene body	AK090147	Ihh
chr1	74995184	NA	3041	Gene body	AK090147	Ihh
chr1	74995338	NA	2887	Gene body	AK090147	Ihh
chr1	75009638	NA	4285	Intergenic	NM_029342	Nhej1
chr1	75071442	NA	50358	Gene body	NM_029342	Nhej1
chr1	75126098	NA	4366	Gene body	NM_194333	Slc23a3
chr1	75156334	NA	-8985	Intergenic	NM_026846	Zfand2b
chr1	75181779	NA	2351	3End	AK043624	Atg9
chr1	75201474	NA	4604	Gene body	AK014667	Glb1l
chr1	75201630	NA	4448	Gene body	AK014667	Glb1l
chr1	75205030	NA	1048	TSS	AK014667	Glb1l
chr1	75205673	NA	405	TSS	AK014667	Glb1l
chr1	75209356	NA	1910	TSS	AB022179	Stk16
chr1	75209431	Liver	1985	TSS	AB022179	Stk16
chr1	75209723	NA	1825	3End	NM_009447	Tuba4a
chr1	75219173	NA	1056	TSS	AK080399	AK080399
chr1	75236284	NA	3223	Gene body	NM_020266	Dnajb10
chr1	75240816	NA	7755	Gene body	AK171494	Dnajb10
chr1	75249097	NA	3011	Intergenic	AK163141	Ptprn
chr1	75249876	Testis	2232	3End	AK163141	Ptprn
chr1	75249931	NA	2177	3End	AK163141	Ptprn
chr1	75249988	NA	2120	3End	AK163141	Ptprn
chr1	75250132	Testis	1976	3End	AK163141	Ptprn
chr1	75251199	NA	909	3End	AK163141	Ptprn
chr1	75251401	NA	707	3End	AK163141	Ptprn
chr1	75251719	NA	389	3End	AK163141	Ptprn
chr1	75253932	NA	6851	Gene body	AK163141	Ptprn
chr1	75274265	NA	690	TSS	NM_009049	Resp18
chr1	75305116	NA	8452	Gene body	AK052001	Dnpep
chr1	75310029	NA	3539	Gene body	AK166276	Dnpep
chr1	75310453	NA	3115	Gene body	AK166276	Dnpep
chr1	75312554	NA	1014	TSS	AK166276	Dnpep
chr1	75333767	NA	-19555	Intergenic	NM_016878	Dnpep
chr1	75335175	NA	-20963	Intergenic	NM_016878	Dnpep
chr1	75335177	NA	-20965	Intergenic	NM_016878	Dnpep
chr1	75356156	NA	-762	TSS	NM_010043	Des
chr1	75356469	NA	-449	TSS	NM_010043	Des
chr1	75357512	NA	594	TSS	NM_010043	Des
chr1	75358241	NA	1323	TSS	NM_010043	Des
chr1	75368431	NA	3156	Gene body	AK039780	AK039780
chr1	75371592	NA	-5	TSS	AK039780	AK039780
chr1	75378211	NA	-477	TSS	NM_001085371	Speg
chr1	75381644	NA	105	TSS	AK199080	Speg
chr1	75381698	Testis	159	TSS	AK199080	Speg
chr1	75381828	NA	289	TSS	AK199080	Speg
chr1	75382203	NA	19	TSS	NM_001085370	Speg
chr1	75386655	NA	976	3End	AK199080	Speg
chr1	75396283	NA	17595	Gene body	NM_001085371	Speg
chr1	75401534	NA	394	3End	NM_001085371	Speg
chr1	75401590	NA	450	3End	NM_001085371	Speg
chr1	75412227	NA	11087	Intergenic	NM_001085371	Speg
chr1	75412289	NA	11149	Intergenic	NM_001085371	Speg
chr1	75414403	NA	13263	Intergenic	NM_001085371	Speg
chr1	75421252	Brain	49381	Gene body	NM_007463	Speg
chr1	75423696	NA	51825	Gene body	NM_007463	Speg
chr1	75428045	Brain	56174	Gene body	NM_007463	Speg
chr1	75435816	NA	3095	Gene body	AK144311	Gmppa
chr1	75440006	NA	255	3End	AK144311	Gmppa
chr1	75450423	NA	3339	Gene body	NM_183022	Accn4
chr1	75464372	NA	17288	Gene body	NM_183022	Accn4
chr1	75466279	NA	19195	Gene body	NM_183022	Accn4
chr1	75466378	NA	19294	Gene body	NM_183022	Accn4
chr1	75471678	NA	4298	Gene body	AK006466	D1Bwg1363e
chr1	75472457	Testis	3519	Gene body	AK006466	D1Bwg1363e
chr1	75472550	NA	3426	Gene body	AK006466	D1Bwg1363e
chr1	75473176	Testis	2800	Gene body	AK006466	D1Bwg1363e
chr1	75473242	Testis	2079	Gene body	AK160734	D1Bwg1363e
chr1	75488747	NA	13469	Gene body	NM_178884	Obsl1
chr1	75489267	NA	12949	Gene body	NM_178884	Obsl1
chr1	75489325	NA	12891	Gene body	NM_178884	Obsl1
chr1	75489361	NA	12855	Gene body	NM_178884	Obsl1
chr1	75489433	NA	12783	Gene body	NM_178884	Obsl1
chr1	75489569	NA	12647	Gene body	NM_178884	Obsl1
chr1	75499770	NA	485	TSS	BC051643	Obsl1
chr1	75500377	NA	-122	TSS	BC051643	Obsl1
chr1	75500430	NA	-175	TSS	BC051643	Obsl1
chr1	75501842	NA	374	TSS	AK029863	Obsl1
chr1	75505986	NA	2335	Gene body	NM_010564	Inha
chr1	75506379	NA	2728	Gene body	NM_010564	Inha
chr1	75506632	NA	2981	Gene body	NM_010564	Inha
chr1	75511985	NA	5056	Intergenic	NM_010564	Inha
chr1	75513701	NA	-4419	Intergenic	NM_027886	Stk11ip
chr1	75529168	NA	11048	Gene body	NM_027886	Stk11ip
chr1	75529243	NA	11123	Gene body	NM_027886	Stk11ip
chr1	75537453	NA	3543	Intergenic	AK156122	Stk11ip
chr1	75547549	NA	3031	Gene body	BC066086	Slc4a3
chr1	75549222	NA	4704	Gene body	BC066086	Slc4a3
chr1	75651210	Testis	95556	Intergenic	BC066086	Slc4a3
chr1	75651248	NA	95594	Intergenic	BC066086	Slc4a3
chr1	75651402	Testis	95748	Intergenic	BC066086	Slc4a3
chr1	75653637	NA	97983	Intergenic	BC066086	Slc4a3
chr1	75653700	NA	98046	Intergenic	BC066086	Slc4a3
chr1	75653881	NA	98227	Intergenic	BC066086	Slc4a3
chr1	75653975	NA	98321	Intergenic	BC066086	Slc4a3
chr1	75654157	NA	98503	Intergenic	BC066086	Slc4a3
chr1	75674930	NA	119276	Intergenic	BC066086	Slc4a3
chr1	75677286	NA	121632	Intergenic	BC066086	Slc4a3
chr1	75682541	Testis	126887	Intergenic	BC066086	Slc4a3
chr1	75682795	Testis	127141	Intergenic	BC066086	Slc4a3
chr1	75683035	NA	127381	Intergenic	BC066086	Slc4a3
chr1	75701719	NA	146065	Intergenic	BC066086	Slc4a3
chr1	75701772	NA	146118	Intergenic	BC066086	Slc4a3
chr1	75702169	NA	146515	Intergenic	BC066086	Slc4a3
chr1	75739175	Testis	183521	Intergenic	BC066086	Slc4a3
chr1	75739409	NA	183755	Intergenic	BC066086	Slc4a3
chr1	75739612	NA	183958	Intergenic	BC066086	Slc4a3
chr1	75746502	NA	190848	Intergenic	BC066086	Slc4a3
chr1	75746716	NA	191062	Intergenic	BC066086	Slc4a3
chr1	75773296	NA	217642	Intergenic	BC066086	Slc4a3
chr1	75803151	Kidney	247497	Intergenic	BC066086	Slc4a3
chr1	75841209	NA	285555	Intergenic	BC066086	Slc4a3
chr1	75841365	NA	285711	Intergenic	BC066086	Slc4a3
chr1	75844437	NA	288783	Intergenic	BC066086	Slc4a3
chr1	75866654	NA	311000	Intergenic	BC066086	Slc4a3
chr1	75921794	NA	366140	Intergenic	BC066086	Slc4a3
chr1	75933270	NA	377616	Intergenic	BC066086	Slc4a3
chr1	76007236	NA	451582	Intergenic	BC066086	Slc4a3
chr1	76015858	NA	460204	Intergenic	BC066086	Slc4a3
chr1	76020531	NA	464877	Intergenic	BC066086	Slc4a3
chr1	76028404	NA	-457303	Intergenic	AK054265	AK054265
chr1	76050254	NA	-435453	Intergenic	AK054265	AK054265
chr1	76072408	NA	-413299	Intergenic	AK054265	AK054265
chr1	76110081	NA	-375626	Intergenic	AK054265	AK054265
chr1	76195835	Testis	-289872	Intergenic	AK054265	AK054265
chr1	76237252	NA	-248455	Intergenic	AK054265	AK054265
chr1	76272984	NA	-212723	Intergenic	AK054265	AK054265
chr1	76388511	NA	-97196	Intergenic	AK054265	AK054265
chr1	76389247	NA	-96460	Intergenic	AK054265	AK054265
chr1	76430067	NA	-55640	Intergenic	AK054265	AK054265
chr1	76633773	NA	135170	Intergenic	AK054265	AK054265
chr1	76634013	NA	135410	Intergenic	AK054265	AK054265
chr1	76634441	NA	135838	Intergenic	AK054265	AK054265
chr1	76634634	NA	136031	Intergenic	AK054265	AK054265
chr1	76687468	NA	188865	Intergenic	AK054265	AK054265
chr1	76832173	NA	333570	Intergenic	AK054265	AK054265
chr1	76892880	NA	394277	Intergenic	AK054265	AK054265
chr1	76972940	NA	390819	Intergenic	NM_007936	Epha4
chr1	77061160	NA	302599	Intergenic	NM_007936	Epha4
chr1	77069059	NA	294700	Intergenic	NM_007936	Epha4
chr1	77080955	NA	282804	Intergenic	NM_007936	Epha4
chr1	77098595	NA	265164	Intergenic	NM_007936	Epha4
chr1	77099495	NA	264264	Intergenic	NM_007936	Epha4
chr1	77199807	NA	163952	Intergenic	NM_007936	Epha4
chr1	77276266	NA	87493	Intergenic	NM_007936	Epha4
chr1	77315445	NA	48314	Intergenic	NM_007936	Epha4
chr1	77333853	NA	29906	Intergenic	NM_007936	Epha4
chr1	77336862	NA	26897	Intergenic	NM_007936	Epha4
chr1	77337896	NA	25863	Intergenic	NM_007936	Epha4
chr1	77374154	NA	137509	Gene body	NM_007936	Epha4
chr1	77381841	Testis	11530	Intergenic	AK132203	Epha4
chr1	77382440	NA	10931	Intergenic	AK132203	Epha4
chr1	77388158	NA	5213	Intergenic	AK132203	Epha4
chr1	77396264	NA	115399	Gene body	AK132203	Epha4
chr1	77396341	NA	115322	Gene body	AK132203	Epha4
chr1	77407282	NA	104381	Gene body	AK132203	Epha4
chr1	77423311	NA	88352	Gene body	AK132203	Epha4
chr1	77441534	NA	70129	Gene body	AK132203	Epha4
chr1	77462889	NA	48774	Gene body	NM_007936	Epha4
chr1	77490554	NA	21109	Gene body	NM_007936	Epha4
chr1	77493636	NA	18027	Gene body	NM_007936	Epha4
chr1	77497148	NA	14515	Gene body	NM_007936	Epha4
chr1	77500524	NA	11139	Gene body	NM_007936	Epha4
chr1	77502826	NA	8837	Gene body	NM_007936	Epha4
chr1	77502872	NA	8791	Gene body	NM_007936	Epha4
chr1	77502986	NA	8677	Gene body	NM_007936	Epha4
chr1	77503434	Testis	8229	Gene body	NM_007936	Epha4
chr1	77503542	NA	8121	Gene body	NM_007936	Epha4
chr1	77503610	NA	8053	Gene body	NM_007936	Epha4
chr1	77503723	NA	7940	Gene body	NM_007936	Epha4
chr1	77513967	NA	-2304	TSS	AK132203	Epha4
chr1	77514087	NA	-2424	TSS	AK132203	Epha4
chr1	77514457	NA	-2794	TSS	AK132203	Epha4
chr1	77517549	NA	-5886	Intergenic	AK132203	Epha4
chr1	77518204	NA	-6541	Intergenic	AK132203	Epha4
chr1	77518315	NA	-6652	Intergenic	AK132203	Epha4
chr1	77530850	NA	-19187	Intergenic	AK132203	Epha4
chr1	77530924	NA	-19261	Intergenic	AK132203	Epha4
chr1	77564403	NA	-52740	Intergenic	AK132203	Epha4
chr1	77708194	NA	-196531	Intergenic	AK132203	Epha4
chr1	77728793	NA	-217130	Intergenic	AK132203	Epha4
chr1	77749982	NA	-238319	Intergenic	AK132203	Epha4
chr1	77770509	NA	-258846	Intergenic	AK132203	Epha4
chr1	77843274	NA	255992	Intergenic	NM_008781	Pax3
chr1	77890309	NA	208957	Intergenic	NM_008781	Pax3
chr1	77941525	NA	157741	Intergenic	NM_008781	Pax3
chr1	77972587	Testis	126679	Intergenic	NM_008781	Pax3
chr1	77972687	NA	126579	Intergenic	NM_008781	Pax3
chr1	77972746	Testis	126520	Intergenic	NM_008781	Pax3
chr1	77972793	Testis	126473	Intergenic	NM_008781	Pax3
chr1	78010120	NA	89146	Intergenic	NM_008781	Pax3
chr1	78013382	NA	85884	Intergenic	NM_008781	Pax3
chr1	78013566	NA	85700	Intergenic	NM_008781	Pax3
chr1	78090391	Liver	8875	Intergenic	NM_008781	Pax3
chr1	78099346	Liver	94365	Gene body	AK044985	Pax3
chr1	78111331	NA	82380	Gene body	AK044985	Pax3
chr1	78117090	NA	76621	Gene body	AK044985	Pax3
chr1	78128696	Testis	65015	Gene body	AK044985	Pax3
chr1	78128790	NA	64921	Gene body	AK044985	Pax3
chr1	78128888	NA	64823	Gene body	AK044985	Pax3
chr1	78128936	NA	64775	Gene body	AK044985	Pax3
chr1	78172213	NA	7819	Intergenic	AK083424	Pax3
chr1	78184547	NA	9164	Gene body	AK083424	Pax3
chr1	78188996	NA	4715	Gene body	NM_008781	Pax3
chr1	78231418	Kidney	-37707	Intergenic	AK083424	Pax3
chr1	78310287	NA	3367	Gene body	NM_001004173	Sgpp2
chr1	78311241	Testis	4321	Gene body	NM_001004173	Sgpp2
chr1	78312429	Liver	5509	Gene body	NM_001004173	Sgpp2
chr1	78346105	NA	39185	Gene body	NM_001004173	Sgpp2
chr1	78358309	NA	51389	Gene body	NM_001004173	Sgpp2
chr1	78368978	NA	45554	Intergenic	AK012154	Farsb
chr1	78373153	NA	41379	Intergenic	AK012154	Farsb
chr1	78374317	NA	40215	Intergenic	AK012154	Farsb
chr1	78384705	NA	29827	Intergenic	AK012154	Farsb
chr1	78396750	NA	17782	Intergenic	AK012154	Farsb
chr1	78411484	NA	3048	Intergenic	AK012154	Farsb
chr1	78422441	NA	62980	Gene body	AK169621	Farslb
chr1	78439944	NA	45477	Gene body	AK169621	Farslb
chr1	78497733	NA	7	TSS	BC034187	BC035947
chr1	78498610	NA	-870	TSS	BC034187	BC035947
chr1	78499083	NA	-1343	TSS	BC034187	BC035947
chr1	78522414	NA	-11832	Intergenic	AK004368	Mogat1
chr1	78522705	NA	-11541	Intergenic	AK004368	Mogat1
chr1	78528910	NA	-5336	Intergenic	AK004368	Mogat1
chr1	78528947	NA	-5299	Intergenic	AK004368	Mogat1
chr1	78584808	NA	77065	Gene body	BC031920	Mogat1
chr1	78610923	NA	7384	Intergenic	BC031920	Mogat1
chr1	78617348	NA	13809	Intergenic	BC031920	Mogat1
chr1	78632452	Testis	-21996	Intergenic	NM_001001981	Utp14b
chr1	78670451	NA	6275	Intergenic	NM_001001981	Utp14b
chr1	78675914	NA	11738	Intergenic	NM_001001981	Utp14b
chr1	78676020	NA	11844	Intergenic	NM_001001981	Utp14b
chr1	78690190	Liver	35742	Gene body	NM_028817	Acsl3
chr1	78694602	NA	40154	Gene body	NM_028817	Acsl3
chr1	78737156	Testis	33594	Intergenic	NM_001033606	Acsl3
chr1	78737456	NA	33894	Intergenic	NM_001033606	Acsl3
chr1	78737458	NA	33896	Intergenic	NM_001033606	Acsl3
chr1	78738985	NA	35423	Intergenic	NM_001033606	Acsl3
chr1	78767585	NA	-45938	Intergenic	NM_021342	Kcne4
chr1	78813370	NA	-153	TSS	NM_021342	Kcne4
chr1	78813490	NA	-33	TSS	NM_021342	Kcne4
chr1	78814190	NA	667	TSS	NM_021342	Kcne4
chr1	78814250	NA	727	TSS	NM_021342	Kcne4
chr1	78814484	NA	961	TSS	NM_021342	Kcne4
chr1	78814540	Testis	1017	TSS	NM_021342	Kcne4
chr1	78814793	Testis	1270	TSS	NM_021342	Kcne4
chr1	78816944	NA	344	3End	NM_021342	Kcne4
chr1	78817953	NA	1353	3End	NM_021342	Kcne4
chr1	78818423	NA	1823	3End	NM_021342	Kcne4
chr1	78849033	NA	32433	Intergenic	NM_021342	Kcne4
chr1	78976365	NA	159765	Intergenic	NM_021342	Kcne4
chr1	79079630	NA	263030	Intergenic	NM_021342	Kcne4
chr1	79102881	NA	286281	Intergenic	NM_021342	Kcne4
chr1	79403438	Kidney	27805	Intergenic	NM_009129	Scg2
chr1	79403792	NA	27451	Intergenic	NM_009129	Scg2
chr1	79447031	NA	-10366	Intergenic	BC048249	Scg2
chr1	79461498	NA	-24833	Intergenic	BC048249	Scg2
chr1	79463577	Liver	-26912	Intergenic	BC048249	Scg2
chr1	79577350	NA	26106	Intergenic	NM_183027	Ap1s3
chr1	79646343	NA	22195	Gene body	NM_183027	Ap1s3
chr1	79684130	NA	-15592	Intergenic	NM_183027	Ap1s3
chr1	79707583	NA	3865	Intergenic	AK190401	mKIAA1435
chr1	79709948	NA	1500	3End	AK190401	mKIAA1435
chr1	79754426	NA	3881	Gene body	AK220391	Wdfy1
chr1	79774757	NA	2165	Gene body	AK019986	Mrpl44
chr1	79819859	NA	35352	Gene body	AK164270	Serpine2
chr1	79865315	NA	-10104	Intergenic	AK164270	Serpine2
chr1	79919222	Testis	-64011	Intergenic	AK164270	Serpine2
chr1	79919959	Testis	-64748	Intergenic	AK164270	Serpine2
chr1	79940857	NA	-85646	Intergenic	AK164270	Serpine2
chr1	79945964	NA	-90753	Intergenic	AK164270	Serpine2
chr1	79994262	NA	-139051	Intergenic	AK164270	Serpine2
chr1	79994713	NA	-139502	Intergenic	AK164270	Serpine2
chr1	79994771	Testis	-139560	Intergenic	AK164270	Serpine2
chr1	79995074	Testis	-139863	Intergenic	AK164270	Serpine2
chr1	79995516	NA	-140305	Intergenic	AK164270	Serpine2
chr1	80006417	NA	-151206	Intergenic	AK164270	Serpine2
chr1	80159643	NA	35637	Intergenic	NM_173425	A830043J08Rik
chr1	80180938	NA	14342	Intergenic	NM_173425	A830043J08Rik
chr1	80183278	NA	12002	Intergenic	NM_173425	A830043J08Rik
chr1	80184014	NA	11266	Intergenic	NM_173425	A830043J08Rik
chr1	80196840	NA	13679	Gene body	NM_173425	A830043J08Rik
chr1	80196987	Testis	13532	Gene body	NM_173425	A830043J08Rik
chr1	80197479	NA	13040	Gene body	NM_173425	A830043J08Rik
chr1	80209555	Testis	964	TSS	NM_173425	A830043J08Rik
chr1	80210413	NA	106	TSS	NM_173425	A830043J08Rik
chr1	80210472	Testis	47	TSS	NM_173425	A830043J08Rik
chr1	80255410	NA	7982	Intergenic	AK129174	Cul3
chr1	80306267	NA	30738	Gene body	AK129174	Cul3
chr1	80380508	NA	-43503	Intergenic	AK129174	Cul3
chr1	80380584	NA	-43579	Intergenic	AK129174	Cul3
chr1	80380902	NA	-43897	Intergenic	AK129174	Cul3
chr1	80381725	Testis	-44720	Intergenic	AK129174	Cul3
chr1	80386258	NA	-49253	Intergenic	AK129174	Cul3
chr1	80399547	NA	-62542	Intergenic	AK129174	Cul3
chr1	80496064	NA	2151	3End	AK034064	mKIAA0694
chr1	80499004	NA	13206	Gene body	AK034064	mKIAA0694
chr1	80583542	NA	5549	Intergenic	AK040959	Dock10
chr1	80671270	NA	-9403	Intergenic	AK040959	Dock10
chr1	80835924	NA	-80822	Intergenic	AK172588	Dock10
chr1	80836031	NA	-80929	Intergenic	AK172588	Dock10
chr1	80987400	NA	-86124	Intergenic	AK049778	9430031J16Rik
chr1	81130562	NA	56581	Gene body	AK043512	mKIAA1486
chr1	81195344	NA	121453	Gene body	NM_172849	9430031J16Rik
chr1	81237603	Testis	163712	Gene body	NM_172849	9430031J16Rik
chr1	81237639	NA	163748	Gene body	NM_172849	9430031J16Rik
chr1	81237957	NA	164066	Gene body	NM_172849	9430031J16Rik
chr1	81238414	NA	164523	Gene body	NM_172849	9430031J16Rik
chr1	81238419	Testis	164528	Gene body	NM_172849	9430031J16Rik
chr1	81246982	NA	173091	Gene body	NM_172849	9430031J16Rik
chr1	81440468	NA	102129	Intergenic	AK043512	mKIAA1486
chr1	81534410	Testis	196071	Intergenic	AK043512	mKIAA1486
chr1	81535454	NA	197115	Intergenic	AK043512	mKIAA1486
chr1	81551446	NA	213107	Intergenic	AK043512	mKIAA1486
chr1	81593524	NA	255185	Intergenic	AK043512	mKIAA1486
chr1	81668371	Liver	330032	Intergenic	AK043512	mKIAA1486
chr1	81707187	NA	368848	Intergenic	AK043512	mKIAA1486
chr1	81707789	NA	369450	Intergenic	AK043512	mKIAA1486
chr1	81742423	NA	404084	Intergenic	AK043512	mKIAA1486
chr1	81862847	NA	366834	Intergenic	AK141842	AK141842
chr1	81890361	Testis	339320	Intergenic	AK141842	AK141842
chr1	81897172	NA	332509	Intergenic	AK141842	AK141842
chr1	82075816	NA	153865	Intergenic	AK141842	AK141842
chr1	82164931	Liver	64750	Intergenic	AK141842	AK141842
chr1	82181393	NA	48288	Intergenic	AK141842	AK141842
chr1	82188132	NA	41549	Intergenic	AK141842	AK141842
chr1	82190343	Liver	39338	Intergenic	AK141842	AK141842
chr1	82197385	NA	32296	Intergenic	AK141842	AK141842
chr1	82200532	NA	29149	Intergenic	AK141842	AK141842
chr1	82231754	Liver	1430	3End	NM_010570	Irs1
chr1	82236603	NA	-2938	TSS	AK141842	AK141842
chr1	82250913	NA	-17248	Intergenic	AK141842	AK141842
chr1	82252012	Testis	-18347	Intergenic	AK141842	AK141842
chr1	82278927	NA	9064	Gene body	NM_010570	Irs1
chr1	82284238	NA	3753	Gene body	NM_010570	Irs1
chr1	82284466	NA	3525	Gene body	NM_010570	Irs1
chr1	82284523	NA	3468	Gene body	NM_010570	Irs1
chr1	82285373	NA	2618	Gene body	NM_010570	Irs1
chr1	82285569	Testis	2422	Gene body	NM_010570	Irs1
chr1	82285852	NA	2139	Gene body	NM_010570	Irs1
chr1	82286110	NA	1881	TSS	NM_010570	Irs1
chr1	82313618	NA	447	TSS	AK161153	Rhbdd1
chr1	82314385	NA	1214	TSS	AK161153	Rhbdd1
chr1	82319831	NA	6660	Gene body	AK161153	Rhbdd1
chr1	82322930	NA	9759	Gene body	AK161153	Rhbdd1
chr1	82336832	Testis	-61	TSS	NM_029777	Rhbdd1
chr1	82337002	NA	109	TSS	NM_029777	Rhbdd1
chr1	82339348	NA	2455	Gene body	NM_029777	Rhbdd1
chr1	82355467	NA	18574	Gene body	NM_029777	Rhbdd1
chr1	82357639	NA	20746	Gene body	NM_029777	Rhbdd1
chr1	82357661	NA	20768	Gene body	NM_029777	Rhbdd1
chr1	82405957	NA	92786	Gene body	AK161153	Rhbdd1
chr1	82412524	Liver	99353	Gene body	AK161153	Rhbdd1
chr1	82488627	NA	94797	Gene body	NM_007735	Col4a4
chr1	82490096	NA	93328	Gene body	NM_007735	Col4a4
chr1	82515933	NA	67491	Gene body	NM_007735	Col4a4
chr1	82535472	NA	47952	Gene body	NM_007735	Col4a4
chr1	82551351	NA	32073	Gene body	NM_007735	Col4a4
chr1	82589242	NA	5747	Gene body	NM_007734	Col4a3
chr1	82604362	NA	20867	Gene body	NM_007734	Col4a3
chr1	82613393	NA	29898	Gene body	AK086939	Col4a3
chr1	82622878	NA	39383	Gene body	AK086939	Col4a3
chr1	82631063	NA	47568	Gene body	AK086939	Col4a3
chr1	82631338	NA	47843	Gene body	AK086939	Col4a3
chr1	82631600	NA	48105	Gene body	AK086939	Col4a3
chr1	82632027	NA	48532	Gene body	AK086939	Col4a3
chr1	82638049	NA	54554	Gene body	AK086939	Col4a3
chr1	82638051	NA	54556	Gene body	AK086939	Col4a3
chr1	82640146	NA	718	3End	AK086939	Col4a3
chr1	82716636	NA	133141	Gene body	NM_007734	Col4a3
chr1	82751732	NA	1491	3End	NM_025453	Tm4sf20
chr1	82797968	NA	-32937	Intergenic	NM_025453	Tm4sf20
chr1	82798218	NA	-33187	Intergenic	NM_025453	Tm4sf20
chr1	82798223	NA	-33192	Intergenic	NM_025453	Tm4sf20
chr1	82798667	NA	-33636	Intergenic	NM_025453	Tm4sf20
chr1	82812684	NA	-23373	Intergenic	NM_010472	Hrb
chr1	82816909	NA	-19148	Intergenic	NM_010472	Hrb
chr1	82816951	NA	-19106	Intergenic	NM_010472	Hrb
chr1	82824781	NA	-11276	Intergenic	NM_010472	Hrb
chr1	82832673	NA	-3384	Intergenic	NM_010472	Hrb
chr1	82839728	NA	3671	Gene body	AK049400	Hrb
chr1	82841458	NA	5401	Gene body	AK049400	Hrb
chr1	82927496	NA	34646	Intergenic	AF057287	Hrb
chr1	82941967	NA	49117	Intergenic	AF057287	Hrb
chr1	82970709	NA	39662	Intergenic	BC109155	Slc19a3
chr1	82983535	NA	26836	Intergenic	BC109155	Slc19a3
chr1	82987310	NA	23061	Intergenic	BC109155	Slc19a3
chr1	82996692	NA	13679	Intergenic	BC109155	Slc19a3
chr1	82997452	NA	12919	Intergenic	BC109155	Slc19a3
chr1	83000666	NA	9705	Intergenic	BC109155	Slc19a3
chr1	83000671	Testis	9700	Intergenic	BC109155	Slc19a3
chr1	83000729	Testis	9642	Intergenic	BC109155	Slc19a3
chr1	83003833	NA	6538	Intergenic	BC109155	Slc19a3
chr1	83034374	NA	649	TSS	BC109155	Slc19a3
chr1	83034376	NA	647	TSS	BC109155	Slc19a3
chr1	83042108	NA	-7085	Intergenic	BC109155	Slc19a3
chr1	83045326	NA	-10303	Intergenic	BC109155	Slc19a3
chr1	83063757	NA	-28734	Intergenic	BC109155	Slc19a3
chr1	83063790	NA	-28767	Intergenic	BC109155	Slc19a3
chr1	83063869	NA	-28846	Intergenic	BC109155	Slc19a3
chr1	83063933	NA	-28910	Intergenic	BC109155	Slc19a3
chr1	83081693	NA	-31663	Intergenic	AK079862	chemokine LARC
chr1	83135568	Testis	19827	Intergenic	AK079862	chemokine LARC
chr1	83158453	Kidney	2117	Gene body	AK016201	4930563E19Rik
chr1	83161219	NA	4883	Gene body	AK016201	4930563E19Rik
chr1	83273417	NA	2493	Gene body	AK019735	4930544G21Rik
chr1	83273450	NA	2460	Gene body	AK019735	4930544G21Rik
chr1	83273682	NA	2228	Gene body	AK019735	4930544G21Rik
chr1	83273734	NA	2176	Gene body	AK019735	4930544G21Rik
chr1	83293198	NA	-17288	Intergenic	AK019735	4930544G21Rik
chr1	83293254	Brain	-17344	Intergenic	AK019735	4930544G21Rik
chr1	83385605	NA	19136	Gene body	AK038638	4930544G21Rik
chr1	83448109	NA	-43368	Intergenic	AK038638	4930544G21Rik
chr1	83484039	NA	-79298	Intergenic	AK038638	4930544G21Rik
chr1	83579714	NA	-174973	Intergenic	AK038638	4930544G21Rik
chr1	83793535	NA	46641	Intergenic	AK017086	AK017086
chr1	83875367	Kidney	32779	Gene body	AK017086	AK017086
chr1	83996119	NA	36756	Intergenic	NM_001003948	5033414K04Rik
chr1	84034943	Liver	246223	Gene body	NM_001003948	5033414K04Rik
chr1	84218921	NA	62245	Gene body	NM_001003948	5033414K04Rik
chr1	84223288	NA	57878	Gene body	NM_001003948	5033414K04Rik
chr1	84223408	Testis	57758	Gene body	NM_001003948	5033414K04Rik
chr1	84275952	NA	5214	Gene body	AK164328	5033414K04Rik
chr1	84279215	NA	1951	TSS	AK164328	5033414K04Rik
chr1	84282093	NA	-927	TSS	AK164328	5033414K04Rik
chr1	84282421	NA	-1255	TSS	AK164328	5033414K04Rik
chr1	84358853	NA	7560	Intergenic	NM_152915	Dner
chr1	84380340	NA	312456	Gene body	NM_152915	Dner
chr1	84396796	NA	296000	Gene body	NM_152915	Dner
chr1	84400696	NA	292100	Gene body	NM_152915	Dner
chr1	84401753	NA	291043	Gene body	NM_152915	Dner
chr1	84521270	NA	9248	Intergenic	AK030642	Dner
chr1	84528918	NA	1600	3End	AK030642	Dner
chr1	84586138	Brain	106658	Gene body	AK030642	Dner
chr1	84589199	NA	103597	Gene body	AK030642	Dner
chr1	84619421	NA	73375	Gene body	NM_152915	Dner
chr1	84657876	Liver	34920	Gene body	NM_152915	Dner
chr1	84707846	NA	9917	Intergenic	NM_133975	Trip12
chr1	84829660	Liver	6219	Gene body	NM_133975	Trip12
chr1	84836167	NA	-262	TSS	NM_025386	Fbxo36
chr1	84847995	NA	-10904	Intergenic	AK134397	Trip12
chr1	84854432	NA	-17341	Intergenic	AK134397	Trip12
chr1	84862993	NA	-25902	Intergenic	AK134397	Trip12
chr1	84870950	NA	34521	Gene body	NM_025386	Fbxo36
chr1	84875393	Testis	38964	Gene body	NM_025386	Fbxo36
chr1	84876187	NA	39758	Gene body	NM_025386	Fbxo36
chr1	84876407	NA	39978	Gene body	NM_025386	Fbxo36
chr1	84888477	Testis	52048	Gene body	NM_025386	Fbxo36
chr1	84906504	NA	25154	Gene body	NM_027921	Slc16a14
chr1	84915657	NA	16001	Gene body	NM_027921	Slc16a14
chr1	84933849	Kidney	-2191	TSS	NM_027921	Slc16a14
chr1	85202663	NA	6478	Gene body	AK156961	Csprs
chr1	85266537	Testis	604	TSS	BC094285	A530032D15Rik
chr1	85266541	NA	600	TSS	BC094285	A530032D15Rik
chr1	85267720	NA	-579	TSS	NM_001037909	C130026I21Rik
chr1	85319877	NA	-3428	Intergenic	BC108341	BC108341
chr1	85321934	NA	-1371	TSS	BC108341	BC108341
chr1	87480927	Liver	19539	Gene body	NM_175397	Sp110
chr1	87488484	NA	6893	Gene body	AY845948	Sp110
chr1	87616802	NA	58416	Gene body	AK139572	A630001G21Rik
chr1	87617167	NA	58051	Gene body	AK139572	A630001G21Rik
chr1	87626725	NA	6431	Gene body	AK041675	A630001G21Rik
chr1	87632422	NA	734	TSS	AK041675	A630001G21Rik
chr1	87659981	NA	15237	Gene body	AK139572	A630001G21Rik
chr1	87660249	Testis	14969	Gene body	AK139572	A630001G21Rik
chr1	87667122	Testis	8096	Gene body	AK139572	A630001G21Rik
chr1	87667739	NA	7479	Gene body	AK139572	A630001G21Rik
chr1	87667817	NA	7401	Gene body	AK139572	A630001G21Rik
chr1	87668249	NA	6969	Gene body	AK139572	A630001G21Rik
chr1	87672739	NA	2479	Gene body	AK139572	A630001G21Rik
chr1	87687518	NA	-2814	TSS	AK187608	Cab39
chr1	87744462	NA	54130	Gene body	BC020041	Cab39
chr1	87745811	NA	55479	Gene body	BC020041	Cab39
chr1	87776396	NA	-14743	Intergenic	NM_022417	Itm2c
chr1	87783526	NA	-7613	Intergenic	NM_022417	Itm2c
chr1	87795337	NA	4198	Gene body	NM_022417	Itm2c
chr1	87795870	NA	4731	Gene body	NM_022417	Itm2c
chr1	87801852	NA	10713	Gene body	NM_022417	Itm2c
chr1	87803157	NA	12018	Gene body	NM_022417	Itm2c
chr1	87803727	NA	12588	Gene body	NM_022417	Itm2c
chr1	87817933	NA	-7124	Intergenic	AK016730	AK016730
chr1	87818223	NA	-6834	Intergenic	AK016730	AK016730
chr1	87818463	NA	-6594	Intergenic	AK016730	AK016730
chr1	87819522	NA	-5535	Intergenic	AK016730	AK016730
chr1	87826335	NA	1278	TSS	AK016730	AK016730
chr1	87828027	NA	2970	Gene body	AK016730	AK016730
chr1	87875368	NA	-17738	Intergenic	NM_001033290	Gpr55
chr1	87888860	Testis	-29660	Intergenic	NM_027029	Spata3
chr1	87888864	NA	-29656	Intergenic	NM_027029	Spata3
chr1	87888936	NA	-29584	Intergenic	NM_027029	Spata3
chr1	87896718	NA	-21802	Intergenic	NM_027029	Spata3
chr1	87918281	NA	-239	TSS	NM_027029	Spata3
chr1	87918746	Testis	226	TSS	BC061025	Spata3
chr1	87919037	NA	517	TSS	BC061025	Spata3
chr1	87920953	NA	2433	Gene body	NM_027029	Spata3
chr1	87926303	NA	7783	Gene body	NM_027300	Spata3
chr1	87936099	Liver	-6743	Intergenic	AK013367	2810459M11Rik
chr1	87936138	Liver	-6704	Intergenic	AK013367	2810459M11Rik
chr1	87950031	NA	7189	Gene body	AK013367	2810459M11Rik
chr1	87960665	NA	-528	TSS	NM_027357	Psmd1
chr1	88035690	NA	74497	Gene body	NM_027357	Psmd1
chr1	88044301	NA	-7053	Intergenic	AK036083	Armc9
chr1	88072169	NA	20815	Gene body	AK014450	Armc9
chr1	88099676	NA	48322	Gene body	AK140598	Armc9
chr1	88131833	NA	80479	Gene body	AK164041	Armc9
chr1	88136714	NA	85360	Gene body	AK164041	Armc9
chr1	88195005	NA	-5037	Intergenic	NM_145222	B3gnt7
chr1	88200152	NA	110	TSS	NM_145222	B3gnt7
chr1	88204263	NA	383	3End	NM_145222	B3gnt7
chr1	88210022	Testis	6142	Intergenic	NM_145222	B3gnt7
chr1	88220148	NA	16268	Intergenic	NM_145222	B3gnt7
chr1	88229022	NA	12271	Intergenic	NM_010880	Ncl
chr1	88243647	NA	12383	Gene body	NM_010880	Ncl
chr1	88257207	NA	-1177	TSS	NM_010880	Ncl
chr1	88273934	NA	8965	Intergenic	NM_010341	Nmur1
chr1	88276093	NA	6806	Intergenic	NM_010341	Nmur1
chr1	88284292	Testis	424	TSS	NM_010341	Nmur1
chr1	88284526	Testis	190	TSS	NM_010341	Nmur1
chr1	88285420	Testis	-704	TSS	NM_010341	Nmur1
chr1	88299985	NA	-15269	Intergenic	NM_010341	Nmur1
chr1	88303820	NA	-19084	Intergenic	BC145753	1700019O17Rik
chr1	88317882	NA	-5022	Intergenic	BC145753	1700019O17Rik
chr1	88323735	Testis	831	TSS	BC145753	1700019O17Rik
chr1	88324356	Testis	-259	TSS	BC145753	1700019O17Rik
chr1	88324479	NA	-136	TSS	BC145753	1700019O17Rik
chr1	88331915	NA	7300	Intergenic	BC145753	1700019O17Rik
chr1	88344393	NA	19778	Intergenic	BC145753	1700019O17Rik
chr1	88353460	NA	28845	Intergenic	BC145753	1700019O17Rik
chr1	88363589	NA	38974	Intergenic	BC145753	1700019O17Rik
chr1	88364018	Testis	39403	Intergenic	BC145753	1700019O17Rik
chr1	88365845	Kidney	41230	Intergenic	BC145753	1700019O17Rik
chr1	88383005	NA	-40305	Intergenic	NM_008972	Ptma
chr1	88385026	NA	-38284	Intergenic	NM_008972	Ptma
chr1	88388105	NA	-35205	Intergenic	NM_008972	Ptma
chr1	88390864	Liver	-32446	Intergenic	NM_008972	Ptma
chr1	88393826	NA	-29484	Intergenic	NM_008972	Ptma
chr1	88398951	NA	-24359	Intergenic	NM_008972	Ptma
chr1	88402326	NA	-20984	Intergenic	NM_008972	Ptma
chr1	88403053	NA	-20257	Intergenic	NM_008972	Ptma
chr1	88430115	NA	2842	3End	NM_008972	Ptma
chr1	88434153	NA	5436	Intergenic	NM_008801	Pde6d
chr1	88464899	NA	14177	Gene body	NM_008801	Pde6d
chr1	88478173	NA	903	TSS	NM_008801	Pde6d
chr1	88493209	NA	9535	Gene body	AK053615	COPS7b
chr1	88496867	NA	13193	Gene body	NM_172974	Cops7b
chr1	88502032	NA	18358	Gene body	NM_172974	Cops7b
chr1	88502873	NA	19199	Gene body	NM_172974	Cops7b
chr1	88524078	NA	21003	Intergenic	AK053615	COPS7b
chr1	88530571	NA	27496	Intergenic	AK053615	COPS7b
chr1	88567061	NA	86	TSS	NM_010933	Nppc
chr1	88570880	NA	-3733	Intergenic	NM_010933	Nppc
chr1	88600774	NA	357	TSS	AK031180	Dis3l2
chr1	88655461	NA	55044	Gene body	AK031180	Dis3l2
chr1	88658933	NA	58516	Gene body	AK031180	Dis3l2
chr1	88765330	NA	164913	Gene body	AK031180	Dis3l2
chr1	88780765	NA	180348	Gene body	AK029652	Dis3l2
chr1	88852832	NA	252415	Gene body	AK029652	Dis3l2
chr1	88920358	NA	319941	Gene body	AK029652	Dis3l2
chr1	88927453	NA	327036	Gene body	AK029652	Dis3l2
chr1	88929156	NA	328739	Gene body	AK029652	Dis3l2
chr1	88934491	NA	334074	Gene body	AK029652	Dis3l2
chr1	88983736	NA	3656	Gene body	AK145571	Akp5
chr1	88995406	NA	2775	Gene body	NM_001081082	Alpi
chr1	89045276	NA	7435	Gene body	AK159365	Ecel1
chr1	89046939	NA	5772	Gene body	AK159365	Ecel1
chr1	89059303	NA	-6592	Intergenic	AK159365	Ecel1
chr1	89067450	NA	-14739	Intergenic	AK159365	Ecel1
chr1	89067734	NA	-15023	Intergenic	AK159365	Ecel1
chr1	89070667	NA	-12572	Intergenic	AK006434	AK006434
chr1	89080160	NA	-3079	Intergenic	AK006434	AK006434
chr1	89080420	NA	-2819	TSS	AK006434	AK006434
chr1	89082501	NA	-738	TSS	AK006434	AK006434
chr1	89102730	NA	81	TSS	X03819	Chrng
chr1	89129018	Kidney	3585	Intergenic	NM_001039169	Eif4e2
chr1	89139881	NA	2818	3End	NM_023314	Eif4e2
chr1	89140876	Brain	3813	Intergenic	NM_023314	Eif4e2
chr1	89142715	NA	5652	Intergenic	NM_023314	Eif4e2
chr1	89155750	Testis	-5188	Intergenic	NM_028889	Efhd1
chr1	89163292	NA	2354	Gene body	NM_028889	Efhd1
chr1	89171743	NA	10805	Gene body	NM_028889	Efhd1
chr1	89179039	Testis	18101	Gene body	NM_028889	Efhd1
chr1	89180363	Kidney	19425	Gene body	NM_028889	Efhd1
chr1	89183611	NA	22673	Gene body	NM_028889	Efhd1
chr1	89197724	Liver	36786	Gene body	NM_028889	Efhd1
chr1	89206395	NA	45457	Gene body	NM_028889	Efhd1
chr1	89206713	Testis	45775	Gene body	NM_028889	Efhd1
chr1	89331438	NA	947	3End	BC021370	Tnrc15
chr1	89346123	NA	402	3End	NM_146112	Tnrc15
chr1	89368286	NA	1449	TSS	AK014261	3110079O15Rik
chr1	89369326	NA	2489	Gene body	AK014261	3110079O15Rik
chr1	89386496	NA	83949	Gene body	BC039279	Ngef
chr1	89403951	NA	2970	Gene body	NM_019867	Ngef
chr1	89405853	NA	1068	TSS	NM_019867	Ngef
chr1	89406275	NA	646	TSS	NM_019867	Ngef
chr1	89406640	NA	281	TSS	NM_019867	Ngef
chr1	89417448	NA	-10527	Intergenic	NM_019867	Ngef
chr1	89417608	NA	-10687	Intergenic	NM_019867	Ngef
chr1	89423948	Brain	-17027	Intergenic	NM_019867	Ngef
chr1	89438760	Testis	31685	Gene body	BC039279	Ngef
chr1	89438897	NA	31548	Gene body	BC039279	Ngef
chr1	89446063	NA	24382	Gene body	BC039279	Ngef
chr1	89480485	NA	-126	TSS	AF139059	Neu2
chr1	89485873	Brain	-5251	Intergenic	NM_015750	Neu2
chr1	89491503	NA	379	TSS	AK009828	Neu2
chr1	89493455	NA	2331	Gene body	NM_015750	Neu2
chr1	89504126	NA	9724	Intergenic	AK009828	Neu2
chr1	89504295	NA	9893	Intergenic	AK009828	Neu2
chr1	89517106	NA	153	TSS	BC108328	Inpp5d
chr1	89539723	NA	22770	Gene body	BC108328	Inpp5d
chr1	89567244	NA	-5569	Intergenic	AF184913	Inpp5d
chr1	89581180	NA	8367	Gene body	AF184912	Inpp5d
chr1	89613455	NA	40642	Gene body	AF184913	Inpp5d
chr1	89652585	NA	-60	TSS	AB087879	Atg16l1
chr1	89675545	Liver	513	TSS	BC033362	APG16L
chr1	89677366	NA	2334	Gene body	BC033362	APG16L
chr1	89686027	NA	908	3End	BC033362	APG16L
chr1	89686149	NA	1030	3End	BC033362	APG16L
chr1	89690130	NA	1133	3End	AB087879	Atg16l1
chr1	89693565	Liver	4568	Intergenic	AB087879	Atg16l1
chr1	89749269	NA	7537	Intergenic	NM_009118	Sag
chr1	89750272	NA	8540	Intergenic	NM_009118	Sag
chr1	89751582	NA	9850	Intergenic	NM_009118	Sag
chr1	89759080	NA	17348	Intergenic	NM_009118	Sag
chr1	89774416	Brain	32684	Intergenic	NM_009118	Sag
chr1	89805857	NA	-6297	Intergenic	AK172901	Dgkd
chr1	89813484	NA	1330	TSS	AK172901	Dgkd
chr1	89815017	NA	2863	Gene body	AK172901	Dgkd
chr1	89821538	NA	9384	Gene body	AK172901	Dgkd
chr1	89821633	NA	9479	Gene body	AK172901	Dgkd
chr1	89821957	Liver	9803	Gene body	AK172901	Dgkd
chr1	89829890	NA	-1966	TSS	BC048957	Dgkd
chr1	89829931	NA	-1925	TSS	BC048957	Dgkd
chr1	89832304	Liver	448	TSS	BC048957	Dgkd
chr1	89842939	NA	1188	3End	AK052312	mKIAA0145
chr1	89888390	NA	16736	Gene body	AK166303	Usp40
chr1	89967000	NA	-353	TSS	NM_201644	Ugt1a9
chr1	90002855	NA	3004	Gene body	NM_201410	Ugt1a6b
chr1	90015980	NA	-15403	Intergenic	AK162514	Ugt1a6a
chr1	90020680	NA	-10703	Intergenic	AK162514	Ugt1a6a
chr1	90029192	Liver	-2191	TSS	AK162514	Ugt1a6a
chr1	90030171	NA	-1212	TSS	AK162514	Ugt1a6a
chr1	90062608	Liver	22	TSS	NM_201643	Ugt1a5
chr1	90062816	Liver	230	TSS	NM_201643	Ugt1a5
chr1	90073452	Testis	10866	Gene body	NM_201643	Ugt1a5
chr1	90101962	NA	361	TSS	NM_008299	Dnajb3
chr1	90102069	NA	254	TSS	NM_008299	Dnajb3
chr1	90102173	NA	150	TSS	NM_008299	Dnajb3
chr1	90102326	NA	-3	TSS	NM_008299	Dnajb3
chr1	90102658	NA	-335	TSS	NM_008299	Dnajb3
chr1	90108904	NA	371	TSS	NM_201645	Ugt1a1
chr1	90137914	Testis	409	3End	AK133186	AK133186
chr1	90149766	NA	9917	Intergenic	NM_198652	6430706D22Rik
chr1	90151574	NA	8109	Intergenic	NM_198652	6430706D22Rik
chr1	90153018	NA	6665	Intergenic	NM_198652	6430706D22Rik
chr1	90153119	NA	6564	Intergenic	NM_198652	6430706D22Rik
chr1	90156898	NA	2785	3End	NM_198652	6430706D22Rik
chr1	90157335	NA	2348	3End	NM_198652	6430706D22Rik
chr1	90157738	Liver	1945	3End	NM_198652	6430706D22Rik
chr1	90157810	NA	1873	3End	NM_198652	6430706D22Rik
chr1	90160509	NA	13623	Gene body	NM_172505	A730008H23Rik
chr1	90165052	Liver	9080	Gene body	NM_172505	A730008H23Rik
chr1	90172763	NA	-3	TSS	BC100378	A730008H23Rik
chr1	90174910	NA	-778	TSS	NM_172505	A730008H23Rik
chr1	90182011	NA	-7879	Intergenic	NM_172505	A730008H23Rik
chr1	90182355	NA	-8223	Intergenic	NM_172505	A730008H23Rik
chr1	90183152	NA	-9020	Intergenic	NM_172505	A730008H23Rik
chr1	90183206	NA	-9074	Intergenic	NM_172505	A730008H23Rik
chr1	90183400	NA	-9268	Intergenic	NM_172505	A730008H23Rik
chr1	90183633	NA	-9501	Intergenic	NM_172505	A730008H23Rik
chr1	90217791	NA	17934	Gene body	NM_134252	Trpm8
chr1	90223115	NA	23258	Gene body	NM_134252	Trpm8
chr1	90227403	Brain	27546	Gene body	NM_134252	Trpm8
chr1	90253397	Brain	53540	Gene body	NM_134252	Trpm8
chr1	90263839	NA	63982	Gene body	NM_134252	Trpm8
chr1	90284553	NA	84696	Gene body	NM_134252	Trpm8
chr1	90303999	NA	406	TSS	NM_029269	Spp2
chr1	90318702	Liver	15109	Gene body	NM_029269	Spp2
chr1	90343159	NA	20146	Intergenic	NM_029269	Spp2
chr1	90351427	NA	28414	Intergenic	NM_029269	Spp2
chr1	90373164	NA	23281	Intergenic	NM_008132	Glrp1
chr1	90373609	Testis	22836	Intergenic	NM_008132	Glrp1
chr1	90374930	NA	21515	Intergenic	NM_008132	Glrp1
chr1	90388483	NA	7962	Intergenic	NM_008132	Glrp1
chr1	90440446	NA	-7645	Intergenic	AK030268	AK030268
chr1	90457796	NA	9705	Gene body	AK030268	AK030268
chr1	90499264	NA	40522	Intergenic	AK030268	AK030268
chr1	90506255	NA	47513	Intergenic	AK030268	AK030268
chr1	90519768	NA	61026	Intergenic	AK030268	AK030268
chr1	90520373	NA	61631	Intergenic	AK030268	AK030268
chr1	90554924	NA	39876	Intergenic	NM_177305	Arl4c
chr1	90565908	NA	28892	Intergenic	NM_177305	Arl4c
chr1	90570147	NA	24653	Intergenic	NM_177305	Arl4c
chr1	90601533	NA	-2767	TSS	NM_177305	Arl4c
chr1	90601686	NA	-2920	TSS	NM_177305	Arl4c
chr1	90645916	NA	-5548	Intergenic	AK019125	AK019125
chr1	90653519	NA	1211	3End	AK019125	AK019125
chr1	90653777	NA	1469	3End	AK019125	AK019125
chr1	90656970	NA	4662	Intergenic	AK019125	AK019125
chr1	90657242	NA	4934	Intergenic	AK019125	AK019125
chr1	90657684	NA	5376	Intergenic	AK019125	AK019125
chr1	90676991	Brain	24683	Intergenic	AK019125	AK019125
chr1	90681888	Liver	29580	Intergenic	AK019125	AK019125
chr1	90692195	Testis	39887	Intergenic	AK019125	AK019125
chr1	90692371	NA	40063	Intergenic	AK019125	AK019125
chr1	90697179	NA	44871	Intergenic	AK019125	AK019125
chr1	90700512	NA	48204	Intergenic	AK019125	AK019125
chr1	90738612	Liver	86304	Intergenic	AK019125	AK019125
chr1	90758304	Liver	105996	Intergenic	AK019125	AK019125
chr1	90771912	NA	119604	Intergenic	AK019125	AK019125
chr1	90834700	NA	-132336	Intergenic	NM_133816	Sh3bp4
chr1	90843168	NA	-123868	Intergenic	NM_133816	Sh3bp4
chr1	90851441	NA	-115595	Intergenic	NM_133816	Sh3bp4
chr1	90859475	NA	-107561	Intergenic	NM_133816	Sh3bp4
chr1	90861340	NA	-105696	Intergenic	NM_133816	Sh3bp4
chr1	90912881	Testis	-54155	Intergenic	NM_133816	Sh3bp4
chr1	90912921	NA	-54115	Intergenic	NM_133816	Sh3bp4
chr1	90946370	NA	-20666	Intergenic	NM_133816	Sh3bp4
chr1	90962923	NA	-4113	Intergenic	NM_133816	Sh3bp4
chr1	90965827	NA	-1209	TSS	NM_133816	Sh3bp4
chr1	90969634	NA	2598	Gene body	NM_133816	Sh3bp4
chr1	90975633	Liver	8597	Gene body	NM_133816	Sh3bp4
chr1	90975786	Liver	8750	Gene body	NM_133816	Sh3bp4
chr1	90977649	NA	10613	Gene body	NM_133816	Sh3bp4
chr1	90999166	NA	32130	Gene body	NM_133816	Sh3bp4
chr1	91005750	NA	38714	Gene body	NM_133816	Sh3bp4
chr1	91006892	NA	39856	Gene body	NM_133816	Sh3bp4
chr1	91013751	NA	46715	Gene body	NM_133816	Sh3bp4
chr1	91028603	NA	61567	Gene body	NM_133816	Sh3bp4
chr1	91028680	NA	61644	Gene body	NM_133816	Sh3bp4
chr1	91034279	NA	67243	Gene body	NM_133816	Sh3bp4
chr1	91044782	NA	77746	Gene body	NM_133816	Sh3bp4
chr1	91048862	NA	81826	Gene body	NM_133816	Sh3bp4
chr1	91079818	NA	29450	Intergenic	NM_133816	Sh3bp4
chr1	91081240	NA	30872	Intergenic	NM_133816	Sh3bp4
chr1	91091017	NA	40649	Intergenic	NM_133816	Sh3bp4
chr1	91154677	NA	104309	Intergenic	NM_133816	Sh3bp4
chr1	91156505	NA	106137	Intergenic	NM_133816	Sh3bp4
chr1	91160231	Brain	109863	Intergenic	NM_133816	Sh3bp4
chr1	91169615	NA	119247	Intergenic	NM_133816	Sh3bp4
chr1	91170186	NA	119818	Intergenic	NM_133816	Sh3bp4
chr1	91176157	NA	125789	Intergenic	NM_133816	Sh3bp4
chr1	91179745	Testis	129377	Intergenic	NM_133816	Sh3bp4
chr1	91184214	NA	133846	Intergenic	NM_133816	Sh3bp4
chr1	91199422	NA	149054	Intergenic	NM_133816	Sh3bp4
chr1	91199752	NA	149384	Intergenic	NM_133816	Sh3bp4
chr1	91205984	NA	-145401	Intergenic	NM_178119	Centg2
chr1	91206150	NA	-145235	Intergenic	NM_178119	Centg2
chr1	91261352	NA	-90033	Intergenic	NM_178119	Centg2
chr1	91263110	NA	-88275	Intergenic	NM_178119	Centg2
chr1	91304545	Testis	-46840	Intergenic	NM_178119	Centg2
chr1	91305206	NA	-46179	Intergenic	NM_178119	Centg2
chr1	91305288	NA	-46097	Intergenic	NM_178119	Centg2
chr1	91326783	Brain	-24602	Intergenic	NM_178119	Centg2
chr1	91346499	NA	-4886	Intergenic	NM_178119	Centg2
chr1	91352475	NA	1090	TSS	NM_001037136	Centg2
chr1	91354237	NA	2852	Gene body	NM_001037136	Centg2
chr1	91358572	NA	7187	Gene body	NM_001037136	Centg2
chr1	91359734	Kidney	8349	Gene body	NM_001037136	Centg2
chr1	91373074	NA	21689	Gene body	NM_001037136	Centg2
chr1	91373523	NA	22138	Gene body	NM_001037136	Centg2
chr1	91373956	NA	22571	Gene body	NM_001037136	Centg2
chr1	91377758	NA	26373	Gene body	NM_001037136	Centg2
chr1	91381378	NA	29993	Gene body	NM_001037136	Centg2
chr1	91387864	NA	36479	Gene body	NM_001037136	Centg2
chr1	91387866	NA	36481	Gene body	NM_001037136	Centg2
chr1	91397093	NA	45708	Gene body	NM_001037136	Centg2
chr1	91397778	NA	46393	Gene body	NM_001037136	Centg2
chr1	91408997	NA	57612	Gene body	NM_001037136	Centg2
chr1	91416439	NA	65054	Gene body	NM_001037136	Centg2
chr1	91430297	NA	78912	Gene body	NM_001037136	Centg2
chr1	91430388	Brain	79003	Gene body	NM_001037136	Centg2
chr1	91435166	NA	83781	Gene body	NM_001037136	Centg2
chr1	91435915	NA	84530	Gene body	NM_001037136	Centg2
chr1	91436930	NA	85545	Gene body	NM_001037136	Centg2
chr1	91444005	NA	-80322	Intergenic	AK147521	Centg2
chr1	91446895	NA	-77432	Intergenic	AK147521	Centg2
chr1	91451926	NA	-72401	Intergenic	AK147521	Centg2
chr1	91452070	NA	-72257	Intergenic	AK147521	Centg2
chr1	91474802	NA	-49525	Intergenic	AK147521	Centg2
chr1	91476178	NA	-48149	Intergenic	AK147521	Centg2
chr1	91478197	NA	-46130	Intergenic	AK147521	Centg2
chr1	91478322	NA	-46005	Intergenic	AK147521	Centg2
chr1	91478584	NA	-45743	Intergenic	AK147521	Centg2
chr1	91479008	NA	-45319	Intergenic	AK147521	Centg2
chr1	91483999	NA	-40328	Intergenic	AK147521	Centg2
chr1	91484910	NA	-39417	Intergenic	AK147521	Centg2
chr1	91485467	NA	-38860	Intergenic	AK147521	Centg2
chr1	91492269	NA	-32058	Intergenic	AK147521	Centg2
chr1	91495228	NA	-29099	Intergenic	AK147521	Centg2
chr1	91495853	NA	-28474	Intergenic	AK147521	Centg2
chr1	91496171	NA	-28156	Intergenic	AK147521	Centg2
chr1	91501510	NA	-22817	Intergenic	AK147521	Centg2
chr1	91508357	NA	-15970	Intergenic	AK147521	Centg2
chr1	91534498	Brain	10171	Gene body	AK147521	Centg2
chr1	91540934	NA	16607	Gene body	AK147521	Centg2
chr1	91565356	NA	8707	Intergenic	AK016592	AK016592
chr1	91566403	Liver	7660	Intergenic	AK016592	AK016592
chr1	91567104	NA	6959	Intergenic	AK016592	AK016592
chr1	91578989	NA	-1330	TSS	AK007030	AK007030
chr1	91583570	NA	-3101	Intergenic	AK007030	AK007030
chr1	91585594	NA	-5125	Intergenic	AK007030	AK007030
chr1	91585820	NA	-5351	Intergenic	AK007030	AK007030
chr1	91586193	NA	-5724	Intergenic	AK007030	AK007030
chr1	91600233	NA	-19764	Intergenic	AK007030	AK007030
chr1	91610771	NA	-30302	Intergenic	AK007030	AK007030
chr1	91611753	NA	-31284	Intergenic	AK007030	AK007030
chr1	91617831	NA	-37362	Intergenic	AK007030	AK007030
chr1	91621289	NA	-40820	Intergenic	AK007030	AK007030
chr1	91625735	Brain	-45266	Intergenic	AK007030	AK007030
chr1	91631100	NA	-50631	Intergenic	AK007030	AK007030
chr1	91631223	Kidney	-50754	Intergenic	AK007030	AK007030
chr1	91635644	NA	-55175	Intergenic	AK007030	AK007030
chr1	91635721	NA	-55252	Intergenic	AK007030	AK007030
chr1	91636101	NA	-55632	Intergenic	AK007030	AK007030
chr1	91648047	NA	-67578	Intergenic	AK007030	AK007030
chr1	91653115	Brain	-72646	Intergenic	AK007030	AK007030
chr1	91653182	NA	-72713	Intergenic	AK007030	AK007030
chr1	91695624	NA	344239	Gene body	NM_001037136	Centg2
chr1	91710913	NA	359528	Gene body	NM_178119	Centg2
chr1	91713216	NA	361831	Gene body	NM_178119	Centg2
chr1	91713437	NA	362052	Gene body	NM_178119	Centg2
chr1	91713622	NA	362237	Gene body	NM_178119	Centg2
chr1	91719782	NA	368397	Gene body	NM_178119	Centg2
chr1	91720968	NA	369583	Gene body	NM_178119	Centg2
chr1	91739658	NA	388273	Gene body	NM_178119	Centg2
chr1	91747428	Kidney	396043	Gene body	NM_178119	Centg2
chr1	91768215	NA	416830	Gene body	NM_178119	Centg2
chr1	91774938	NA	423553	Gene body	NM_178119	Centg2
chr1	91775127	Brain	423742	Gene body	NM_178119	Centg2
chr1	91785711	NA	434326	Gene body	NM_178119	Centg2
chr1	91786943	NA	435558	Gene body	NM_178119	Centg2
chr1	91788538	NA	437153	Gene body	NM_178119	Centg2
chr1	91788760	NA	437375	Gene body	NM_178119	Centg2
chr1	91788906	NA	437521	Gene body	NM_178119	Centg2
chr1	91792400	NA	543	3End	NM_178119	Centg2
chr1	91806591	NA	14734	Intergenic	NM_178119	Centg2
chr1	91808796	NA	15740	Intergenic	NM_010262	Gbx2
chr1	91820390	NA	4146	Intergenic	NM_010262	Gbx2
chr1	91820513	NA	4023	Intergenic	NM_010262	Gbx2
chr1	91820694	NA	3842	Intergenic	NM_010262	Gbx2
chr1	91829771	NA	1334	3End	AK036422	AK036422
chr1	91830492	NA	2055	3End	AK036422	AK036422
chr1	91832700	NA	4263	Intergenic	AK036422	AK036422
chr1	91836594	Testis	8157	Intergenic	AK036422	AK036422
chr1	91848319	NA	933	3End	NM_139152	Asb18
chr1	91870650	NA	40502	Gene body	BC107370	Asb18
chr1	91871153	NA	39999	Gene body	BC107370	Asb18
chr1	91894603	NA	16549	Gene body	NM_139152	Asb18
chr1	91918393	NA	-7241	Intergenic	BC107370	Asb18
chr1	91926519	Liver	12190	Intergenic	AK139726	Iqca
chr1	91949694	NA	37025	Gene body	AK139726	Iqca
chr1	91960083	NA	26636	Gene body	AK139726	Iqca
chr1	91989499	NA	-2780	TSS	AK139726	Iqca
chr1	91989721	Kidney	-3002	Intergenic	AK139726	Iqca
chr1	92029553	NA	20423	Gene body	AK015512	Iqca
chr1	92032815	Liver	17161	Gene body	AK015512	Iqca
chr1	92056530	NA	-6554	Intergenic	AK015512	Iqca
chr1	92059560	NA	-9584	Intergenic	AK015512	Iqca
chr1	92088019	NA	-12558	Intergenic	NM_007722	Cxcr7
chr1	92088085	Testis	-12492	Intergenic	NM_007722	Cxcr7
chr1	92098738	NA	-1839	TSS	NM_007722	Cxcr7
chr1	92098839	NA	-1738	TSS	NM_007722	Cxcr7
chr1	92099383	NA	-1194	TSS	NM_007722	Cxcr7
chr1	92099623	NA	-954	TSS	NM_007722	Cxcr7
chr1	92099625	NA	-952	TSS	NM_007722	Cxcr7
chr1	92099737	NA	-840	TSS	NM_007722	Cxcr7
chr1	92109723	NA	9146	Gene body	NM_007722	Cxcr7
chr1	92111742	NA	11165	Gene body	NM_007722	Cxcr7
chr1	92115324	NA	2461	3End	NM_007722	Cxcr7
chr1	92117120	NA	4257	Intergenic	NM_007722	Cxcr7
chr1	92118837	NA	5974	Intergenic	NM_007722	Cxcr7
chr1	92119107	NA	6244	Intergenic	NM_007722	Cxcr7
chr1	92119375	NA	6512	Intergenic	NM_007722	Cxcr7
chr1	92131235	NA	18372	Intergenic	NM_007722	Cxcr7
chr1	92142392	NA	29529	Intergenic	NM_007722	Cxcr7
chr1	92163140	NA	50277	Intergenic	NM_007722	Cxcr7
chr1	92170073	NA	57210	Intergenic	NM_007722	Cxcr7
chr1	92174261	NA	61398	Intergenic	NM_007722	Cxcr7
chr1	92178686	NA	65823	Intergenic	NM_007722	Cxcr7
chr1	92182074	NA	69211	Intergenic	NM_007722	Cxcr7
chr1	92182821	NA	69958	Intergenic	NM_007722	Cxcr7
chr1	92183079	Testis	70216	Intergenic	NM_007722	Cxcr7
chr1	92183194	Testis	70331	Intergenic	NM_007722	Cxcr7
chr1	92183236	Testis	70373	Intergenic	NM_007722	Cxcr7
chr1	92194568	Liver	81705	Intergenic	NM_007722	Cxcr7
chr1	92205118	NA	92255	Intergenic	NM_007722	Cxcr7
chr1	92232333	NA	119470	Intergenic	NM_007722	Cxcr7
chr1	92262375	NA	149512	Intergenic	NM_007722	Cxcr7
chr1	92287174	NA	174311	Intergenic	NM_007722	Cxcr7
chr1	92298217	NA	185354	Intergenic	NM_007722	Cxcr7
chr1	92306039	NA	193176	Intergenic	NM_007722	Cxcr7
chr1	92311506	Brain	-188493	Intergenic	NM_133805	Cops8
chr1	92325405	NA	-174594	Intergenic	NM_133805	Cops8
chr1	92348235	NA	-151764	Intergenic	NM_133805	Cops8
chr1	92357371	NA	-142628	Intergenic	NM_133805	Cops8
chr1	92390151	NA	-109848	Intergenic	NM_133805	Cops8
chr1	92412524	NA	-87475	Intergenic	NM_133805	Cops8
chr1	92417136	NA	-82863	Intergenic	NM_133805	Cops8
chr1	92421954	NA	-78045	Intergenic	NM_133805	Cops8
chr1	92474439	NA	-25560	Intergenic	NM_133805	Cops8
chr1	92486015	NA	-13984	Intergenic	NM_133805	Cops8
chr1	92525890	NA	15974	Intergenic	NM_133805	Cops8
chr1	92557618	NA	47702	Intergenic	NM_133805	Cops8
chr1	92587859	NA	75575	Intergenic	NM_009935	Col6a3
chr1	92589642	NA	73792	Intergenic	NM_009935	Col6a3
chr1	92591954	NA	71480	Intergenic	NM_009935	Col6a3
chr1	92632588	NA	30846	Intergenic	NM_009935	Col6a3
chr1	92632797	Testis	30637	Intergenic	NM_009935	Col6a3
chr1	92632946	NA	30488	Intergenic	NM_009935	Col6a3
chr1	92633001	Testis	30433	Intergenic	NM_009935	Col6a3
chr1	92645477	Brain	17957	Intergenic	NM_009935	Col6a3
chr1	92649907	NA	13527	Intergenic	NM_009935	Col6a3
chr1	92650811	NA	12623	Intergenic	NM_009935	Col6a3
chr1	92672579	NA	67770	Gene body	NM_009935	Col6a3
chr1	92710032	NA	-5379	Intergenic	AK076391	Col6a3
chr1	92736994	NA	3355	Gene body	NM_009935	Col6a3
chr1	92772278	NA	-31929	Intergenic	AF034136	Col6a3
chr1	92793538	NA	-18145	Intergenic	NM_053015	Mlph
chr1	92807297	NA	-4386	Intergenic	NM_053015	Mlph
chr1	92811455	NA	-228	TSS	NM_053015	Mlph
chr1	92818439	NA	6756	Gene body	NM_053015	Mlph
chr1	92818515	NA	6832	Gene body	NM_053015	Mlph
chr1	92824663	NA	12980	Gene body	NM_053015	Mlph
chr1	92825451	NA	13768	Gene body	NM_053015	Mlph
chr1	92850517	NA	4181	Intergenic	NM_053015	Mlph
chr1	92858488	Liver	7709	Gene body	NM_008998	Rab17
chr1	92865924	NA	273	TSS	NM_008998	Rab17
chr1	92868234	NA	-2037	TSS	NM_008998	Rab17
chr1	92870317	NA	-4120	Intergenic	NM_008998	Rab17
chr1	92871191	NA	-4994	Intergenic	NM_008998	Rab17
chr1	92885316	NA	-9997	Intergenic	AK041162	Lrrfip1
chr1	92902841	NA	7528	Gene body	AK041162	Lrrfip1
chr1	92906836	NA	11523	Gene body	AK041162	Lrrfip1
chr1	92912072	NA	16759	Gene body	AK041162	Lrrfip1
chr1	92913347	NA	18034	Gene body	AK041162	Lrrfip1
chr1	92913515	NA	18202	Gene body	AK041162	Lrrfip1
chr1	92914615	NA	19302	Gene body	AK041162	Lrrfip1
chr1	92919311	NA	23998	Gene body	AK041162	Lrrfip1
chr1	92920604	NA	25291	Gene body	AK041162	Lrrfip1
chr1	92928946	NA	-21137	Intergenic	AK134120	Lrrfip1
chr1	92929034	NA	-21049	Intergenic	AK134120	Lrrfip1
chr1	92929177	NA	-20906	Intergenic	AK134120	Lrrfip1
chr1	92929243	NA	-20840	Intergenic	AK134120	Lrrfip1
chr1	92929626	NA	-20457	Intergenic	AK134120	Lrrfip1
chr1	92950735	NA	652	TSS	BC145642	Lrrfip1
chr1	92950829	NA	746	TSS	BC145642	Lrrfip1
chr1	92950937	NA	854	TSS	BC145642	Lrrfip1
chr1	92953786	Liver	3703	Gene body	BC145642	Lrrfip1
chr1	92954082	Liver	3999	Gene body	BC145642	Lrrfip1
chr1	92964362	NA	14279	Gene body	BC145642	Lrrfip1
chr1	92964849	NA	14766	Gene body	BC145642	Lrrfip1
chr1	92973299	NA	23216	Gene body	BC145642	Lrrfip1
chr1	92975626	NA	25543	Gene body	BC145642	Lrrfip1
chr1	92976474	NA	26391	Gene body	BC145642	Lrrfip1
chr1	92981118	NA	85805	Gene body	AK044174	Lrrfip1
chr1	92983514	NA	88201	Gene body	AK044174	Lrrfip1
chr1	92985669	Kidney	90356	Gene body	AK044174	Lrrfip1
chr1	92992390	NA	97077	Gene body	AK044174	Lrrfip1
chr1	92998629	NA	103316	Gene body	AK044174	Lrrfip1
chr1	93000302	Liver	104989	Gene body	AK044174	Lrrfip1
chr1	93014070	NA	572	3End	AK162191	Lrrfip1
chr1	93018871	NA	123558	Gene body	AK041162	Lrrfip1
chr1	93024908	NA	74825	Gene body	NM_008515	Lrrfip1
chr1	93041062	Testis	-617	TSS	NM_001033408	Rbm44
chr1	93041640	NA	-39	TSS	NM_001033408	Rbm44
chr1	93071896	NA	4524	Intergenic	NM_001033408	Rbm44
chr1	93077323	NA	701	TSS	NM_016894	Ramp1
chr1	93102985	NA	26363	Gene body	AK144331	RAMP1
chr1	93106718	NA	3353	Intergenic	AK144331	RAMP1
chr1	93119825	NA	43203	Gene body	NM_016894	Ramp1
chr1	93119862	NA	43240	Gene body	NM_016894	Ramp1
chr1	93131132	NA	10159	Intergenic	NM_016894	Ramp1
chr1	93150291	NA	3149	Gene body	BC016117	Ube2f
chr1	93151143	Liver	4001	Gene body	BC016117	Ube2f
chr1	93197975	NA	2959	Gene body	AK188684	Scly
chr1	93206510	NA	11596	Gene body	AK036533	Scly
chr1	93208878	NA	971	3End	AK036533	Scly
chr1	93241048	NA	22397	Gene body	NM_001033292	Espnl
chr1	93241226	NA	22575	Gene body	NM_001033292	Espnl
chr1	93242592	NA	23941	Gene body	NM_001033292	Espnl
chr1	93250497	NA	2848	Gene body	NM_027551	Klhl30
chr1	93250886	NA	3237	Gene body	NM_027551	Klhl30
chr1	93268921	NA	1516	3End	BC027439	Ilkap
chr1	93295520	NA	-160	TSS	AK005408	Ilkap
chr1	93302529	NA	77	TSS	AK006756	AK006756
chr1	93302827	NA	-221	TSS	AK006756	AK006756
chr1	93308663	NA	-604	TSS	NM_019479	Hes6
chr1	93311847	NA	711	3End	NM_011066	Per2
chr1	93317354	NA	38551	Gene body	NM_011066	Per2
chr1	93327366	NA	2438	3End	AK044658	Per2
chr1	93333478	NA	22427	Gene body	AK044658	Per2
chr1	93334374	NA	21531	Gene body	AK044658	Per2
chr1	93336562	NA	19343	Gene body	AK044658	Per2
chr1	93336856	NA	19049	Gene body	AK044658	Per2
chr1	93339458	NA	16447	Gene body	AK044658	Per2
chr1	93342601	NA	13304	Gene body	AK044658	Per2
chr1	93345305	NA	10600	Gene body	AK044658	Per2
chr1	93348652	NA	7253	Gene body	AK044658	Per2
chr1	93348679	Kidney	7226	Gene body	AK044658	Per2
chr1	93352139	NA	3766	Gene body	AK044658	Per2
chr1	93360133	NA	-4228	Intergenic	AK044658	Per2
chr1	93380523	NA	-10730	Intergenic	NM_028718	Traf3ip1
chr1	93382937	NA	-8316	Intergenic	NM_028718	Traf3ip1
chr1	93389604	NA	-1649	TSS	NM_028718	Traf3ip1
chr1	93412616	NA	-2222	TSS	BC051115	Traf3ip1
chr1	93412722	NA	-2116	TSS	BC051115	Traf3ip1
chr1	93419643	NA	4805	Gene body	BC051115	Traf3ip1
chr1	93426905	NA	2064	3End	BC051115	Traf3ip1
chr1	93427202	NA	2361	3End	BC051115	Traf3ip1
chr1	93430678	NA	5837	Intergenic	BC051115	Traf3ip1
chr1	93451357	NA	2001	3End	BC049699	Asb1
chr1	93464423	NA	8256	Intergenic	NM_023046	Asb1
chr1	93467087	NA	10920	Intergenic	NM_023046	Asb1
chr1	93482183	NA	26016	Intergenic	NM_023046	Asb1
chr1	93482269	NA	26102	Intergenic	NM_023046	Asb1
chr1	93502326	NA	46159	Intergenic	NM_023046	Asb1
chr1	93508380	NA	52213	Intergenic	NM_023046	Asb1
chr1	93508434	NA	52267	Intergenic	NM_023046	Asb1
chr1	93512822	NA	56655	Intergenic	NM_023046	Asb1
chr1	93515865	NA	59698	Intergenic	NM_023046	Asb1
chr1	93535968	NA	79801	Intergenic	NM_023046	Asb1
chr1	93555220	NA	99053	Intergenic	NM_023046	Asb1
chr1	93555644	NA	99477	Intergenic	NM_023046	Asb1
chr1	93565757	NA	109590	Intergenic	NM_023046	Asb1
chr1	93570539	NA	114372	Intergenic	NM_023046	Asb1
chr1	93581791	NA	-116262	Intergenic	NM_007855	Twist2
chr1	93582983	NA	-115070	Intergenic	NM_007855	Twist2
chr1	93598178	NA	-99875	Intergenic	NM_007855	Twist2
chr1	93606209	NA	-91844	Intergenic	NM_007855	Twist2
chr1	93614222	NA	-83831	Intergenic	NM_007855	Twist2
chr1	93616995	Testis	-81058	Intergenic	NM_007855	Twist2
chr1	93617124	NA	-80929	Intergenic	NM_007855	Twist2
chr1	93625941	NA	-72112	Intergenic	NM_007855	Twist2
chr1	93629293	NA	-68760	Intergenic	NM_007855	Twist2
chr1	93644286	NA	-53767	Intergenic	NM_007855	Twist2
chr1	93644319	NA	-53734	Intergenic	NM_007855	Twist2
chr1	93644640	NA	-53413	Intergenic	NM_007855	Twist2
chr1	93653950	NA	-44103	Intergenic	NM_007855	Twist2
chr1	93654140	NA	-43913	Intergenic	NM_007855	Twist2
chr1	93677986	NA	-20067	Intergenic	NM_007855	Twist2
chr1	93682798	Liver	-15255	Intergenic	NM_007855	Twist2
chr1	93697787	NA	-266	TSS	NM_007855	Twist2
chr1	93708502	NA	10449	Gene body	NM_007855	Twist2
chr1	93717333	NA	19280	Gene body	NM_007855	Twist2
chr1	93717335	NA	19282	Gene body	NM_007855	Twist2
chr1	93718819	NA	20766	Gene body	NM_007855	Twist2
chr1	93720138	NA	22085	Gene body	NM_007855	Twist2
chr1	93734827	NA	36774	Gene body	NM_007855	Twist2
chr1	93744899	NA	295	3End	NM_007855	Twist2
chr1	93764748	NA	20144	Intergenic	NM_007855	Twist2
chr1	93782260	NA	37656	Intergenic	NM_007855	Twist2
chr1	93790404	NA	38927	Intergenic	NM_207225	Hdac4
chr1	93796942	NA	32389	Intergenic	NM_207225	Hdac4
chr1	93803991	NA	25340	Intergenic	NM_207225	Hdac4
chr1	93804045	NA	25286	Intergenic	NM_207225	Hdac4
chr1	93814977	NA	14354	Intergenic	NM_207225	Hdac4
chr1	93818484	NA	10847	Intergenic	NM_207225	Hdac4
chr1	93828096	NA	1235	3End	NM_207225	Hdac4
chr1	93830313	NA	246605	Gene body	AK155250	Hdac4
chr1	93832243	NA	244675	Gene body	AK155250	Hdac4
chr1	93842565	NA	234353	Gene body	AK155250	Hdac4
chr1	93884133	NA	19299	Gene body	AK029933	Hdac4
chr1	93884205	NA	19227	Gene body	AK029933	Hdac4
chr1	93884217	NA	19215	Gene body	AK029933	Hdac4
chr1	93884299	NA	19133	Gene body	AK029933	Hdac4
chr1	93890533	NA	12899	Gene body	AK029933	Hdac4
chr1	93890540	NA	12892	Gene body	AK029933	Hdac4
chr1	93941572	NA	-38140	Intergenic	AK029933	Hdac4
chr1	93985370	NA	59701	Gene body	NM_207225	Hdac4
chr1	93996283	NA	48788	Gene body	NM_207225	Hdac4
chr1	94005904	NA	39167	Gene body	NM_207225	Hdac4
chr1	94006375	NA	38696	Gene body	NM_207225	Hdac4
chr1	94009465	NA	35606	Gene body	NM_207225	Hdac4
chr1	94010385	NA	34686	Gene body	NM_207225	Hdac4
chr1	94014316	NA	30755	Gene body	NM_207225	Hdac4
chr1	94035757	NA	9314	Gene body	NM_207225	Hdac4
chr1	94041920	NA	3151	Gene body	NM_207225	Hdac4
chr1	94047938	NA	-2867	TSS	NM_207225	Hdac4
chr1	94111215	NA	-34297	Intergenic	AK155250	Hdac4
chr1	94121017	NA	-44099	Intergenic	AK155250	Hdac4
chr1	94121053	NA	-44135	Intergenic	AK155250	Hdac4
chr1	94147338	NA	-70420	Intergenic	AK155250	Hdac4
chr1	94156532	NA	-79614	Intergenic	AK155250	Hdac4
chr1	94156800	NA	-79882	Intergenic	AK155250	Hdac4
chr1	94166172	NA	-89254	Intergenic	AK155250	Hdac4
chr1	94195566	NA	-118648	Intergenic	AK155250	Hdac4
chr1	94195650	NA	-118732	Intergenic	AK155250	Hdac4
chr1	94226615	NA	109680	Intergenic	NM_024197	Ndufa10
chr1	94226680	NA	109615	Intergenic	NM_024197	Ndufa10
chr1	94245330	NA	90965	Intergenic	NM_024197	Ndufa10
chr1	94245503	NA	90792	Intergenic	NM_024197	Ndufa10
chr1	94245541	NA	90754	Intergenic	NM_024197	Ndufa10
chr1	94254853	NA	81442	Intergenic	NM_024197	Ndufa10
chr1	94321293	Brain	15002	Intergenic	NM_024197	Ndufa10
chr1	94323334	NA	12961	Intergenic	NM_024197	Ndufa10
chr1	94332719	NA	3576	Intergenic	NM_024197	Ndufa10
chr1	94334353	Brain	1942	3End	NM_024197	Ndufa10
chr1	94532003	NA	1731	3End	AK003315	AK003315
chr1	94534976	NA	3566	Gene body	AK003315	AK003315
chr1	94536012	NA	2530	Gene body	AK003315	AK003315
chr1	94545747	NA	-329	TSS	NM_153114	Otos
chr1	94547561	NA	-2143	TSS	NM_153114	Otos
chr1	94548837	NA	-3419	Intergenic	NM_153114	Otos
chr1	94592499	Testis	-47081	Intergenic	NM_153114	Otos
chr1	94593084	Testis	-47666	Intergenic	NM_153114	Otos
chr1	94595349	NA	-49931	Intergenic	NM_153114	Otos
chr1	94617195	NA	-71777	Intergenic	NM_153114	Otos
chr1	94630617	NA	-85199	Intergenic	NM_153114	Otos
chr1	94650035	NA	-78227	Intergenic	NM_016696	Gpc1
chr1	94651427	NA	-76835	Intergenic	NM_016696	Gpc1
chr1	94666377	NA	-61885	Intergenic	NM_016696	Gpc1
chr1	94673243	NA	-55019	Intergenic	NM_016696	Gpc1
chr1	94676151	NA	-52111	Intergenic	NM_016696	Gpc1
chr1	94683830	NA	-44432	Intergenic	NM_016696	Gpc1
chr1	94683977	NA	-44285	Intergenic	NM_016696	Gpc1
chr1	94730103	NA	1841	TSS	NM_016696	Gpc1
chr1	94731163	Brain	2901	Gene body	NM_016696	Gpc1
chr1	94732346	NA	4084	Gene body	NM_016696	Gpc1
chr1	94734949	NA	6687	Gene body	NM_016696	Gpc1
chr1	94735824	NA	7562	Gene body	NM_016696	Gpc1
chr1	94744560	NA	16298	Gene body	NM_016696	Gpc1
chr1	94745529	NA	17267	Gene body	NM_016696	Gpc1
chr1	94752435	NA	24173	Gene body	NM_016696	Gpc1
chr1	94754928	NA	26666	Gene body	NM_016696	Gpc1
chr1	94773360	NA	26123	Gene body	NM_172850	Ankmy1
chr1	94774684	NA	24799	Gene body	NM_172850	Ankmy1
chr1	94774745	NA	24738	Gene body	NM_172850	Ankmy1
chr1	94775980	NA	23503	Gene body	NM_172850	Ankmy1
chr1	94778426	NA	21057	Gene body	NM_172850	Ankmy1
chr1	94780120	NA	19363	Gene body	NM_172850	Ankmy1
chr1	94780136	NA	19347	Gene body	NM_172850	Ankmy1
chr1	94798579	NA	904	TSS	NM_172850	Ankmy1
chr1	94809030	NA	1049	TSS	NM_181405	Rnpepl1
chr1	94816145	Testis	8164	Gene body	NM_181405	Rnpepl1
chr1	94816250	Testis	8269	Gene body	NM_181405	Rnpepl1
chr1	94816490	NA	8509	Gene body	NM_181405	Rnpepl1
chr1	94833724	NA	2740	Gene body	NM_011796	Capn10
chr1	94840645	Liver	3096	Intergenic	AK002548	Capn8
chr1	94844777	NA	252	3End	NM_011796	Capn10
chr1	94909555	NA	709	3End	BC107212	Aqp12
chr1	94934045	NA	64354	Gene body	AK147640	Kif1a
chr1	94942589	NA	55810	Gene body	AK147640	Kif1a
chr1	94944042	NA	54357	Gene body	AK147640	Kif1a
chr1	94946474	NA	51925	Gene body	AK147640	Kif1a
chr1	94952580	NA	26477	Gene body	AY426748	Kif1a
chr1	94960341	NA	18716	Gene body	AY426748	Kif1a
chr1	94961283	NA	17774	Gene body	AY426748	Kif1a
chr1	94962572	NA	16485	Gene body	AY426748	Kif1a
chr1	94968494	NA	10563	Gene body	AY426748	Kif1a
chr1	94978946	NA	111	TSS	AY426748	Kif1a
chr1	94980062	NA	-1005	TSS	AY426748	Kif1a
chr1	94980602	NA	-1545	TSS	AY426748	Kif1a
chr1	94982053	NA	-2996	TSS	AY426748	Kif1a
chr1	94989026	NA	9373	Gene body	NM_008440	Kif1a
chr1	94991800	NA	6599	Gene body	NM_008440	Kif1a
chr1	94992262	NA	6137	Gene body	NM_008440	Kif1a
chr1	94992649	NA	5750	Gene body	NM_008440	Kif1a
chr1	94996382	NA	2017	Gene body	NM_008440	Kif1a
chr1	94996771	NA	1628	TSS	NM_008440	Kif1a
chr1	95011362	NA	-12963	Intergenic	AK147640	Kif1a
chr1	95011428	Testis	-13029	Intergenic	AK147640	Kif1a
chr1	95012799	NA	-14400	Intergenic	AK147640	Kif1a
chr1	95020716	Liver	-11136	Intergenic	NM_016702	Agxt
chr1	95020878	Liver	-10974	Intergenic	NM_016702	Agxt
chr1	95024901	Liver	-6951	Intergenic	NM_016702	Agxt
chr1	95031565	NA	-287	TSS	NM_016702	Agxt
chr1	95031877	Liver	25	TSS	NM_016702	Agxt
chr1	95031931	Liver	79	TSS	NM_016702	Agxt
chr1	95031965	NA	113	TSS	NM_016702	Agxt
chr1	95032019	Liver	167	TSS	NM_016702	Agxt
chr1	95032272	NA	420	TSS	NM_016702	Agxt
chr1	95032577	NA	725	TSS	NM_016702	Agxt
chr1	95033019	NA	1167	TSS	NM_016702	Agxt
chr1	95035357	NA	3505	Gene body	NM_016702	Agxt
chr1	95050924	NA	6601	Gene body	NM_172411	2310007B03Rik
chr1	95057486	NA	39	TSS	NM_172411	2310007B03Rik
chr1	95079972	NA	-22447	Intergenic	NM_172411	2310007B03Rik
chr1	95080527	NA	-23002	Intergenic	NM_172411	2310007B03Rik
chr1	95080672	NA	-23147	Intergenic	NM_172411	2310007B03Rik
chr1	95081378	NA	-23853	Intergenic	NM_172411	2310007B03Rik
chr1	95086184	Kidney	-26291	Intergenic	AK086911	AK086911
chr1	95086345	Kidney	-26130	Intergenic	AK086911	AK086911
chr1	95106578	NA	-5897	Intergenic	AK086911	AK086911
chr1	95106827	NA	-5648	Intergenic	AK086911	AK086911
chr1	95107181	NA	-5294	Intergenic	AK086911	AK086911
chr1	95117741	NA	5266	Gene body	AK086911	AK086911
chr1	95120410	NA	7935	Gene body	AK086911	AK086911
chr1	95122125	NA	9650	Gene body	AK086911	AK086911
chr1	95123893	NA	11418	Gene body	AK086911	AK086911
chr1	95123957	NA	11482	Gene body	AK086911	AK086911
chr1	95125198	Testis	12723	Gene body	AK086911	AK086911
chr1	95133519	NA	1046	TSS	NM_172463	Sned1
chr1	95137105	NA	4632	Gene body	NM_172463	Sned1
chr1	95164312	NA	-6313	Intergenic	AK086298	Snep
chr1	95188776	NA	56303	Gene body	NM_172463	Sned1
chr1	95194430	NA	1357	3End	NM_178051	Mterfd2
chr1	95287408	NA	16936	Gene body	NM_207031	Tmem16g
chr1	95288756	NA	18284	Gene body	NM_207031	Tmem16g
chr1	95294223	NA	23751	Gene body	NM_207031	Tmem16g
chr1	95300559	Liver	480	3End	NM_207031	Tmem16g
chr1	95321804	Kidney	3341	Intergenic	AK048780	Hdlbp
chr1	95332561	Liver	9668	Gene body	AK048780	Hdlbp
chr1	95340441	NA	1788	TSS	AK153965	Hdlbp
chr1	95410028	Testis	1327	TSS	NM_145519	Farp2
chr1	95426478	NA	17777	Gene body	NM_145519	Farp2
chr1	95460416	NA	51715	Gene body	AK086699	Farp2
chr1	95532540	NA	-236	TSS	NM_021537	Stk25
chr1	95558862	NA	-23408	Intergenic	NM_016778	Bok
chr1	95564293	NA	-17977	Intergenic	NM_016778	Bok
chr1	95569388	NA	-12882	Intergenic	NM_016778	Bok
chr1	95573433	NA	-8837	Intergenic	NM_016778	Bok
chr1	95585266	NA	2996	Gene body	NM_016778	Bok
chr1	95590702	NA	8432	Gene body	NM_016778	Bok
chr1	95673453	NA	21844	Gene body	NM_174874	Atg4b
chr1	95709021	NA	8480	Gene body	NM_025454	Ing5
chr1	95709023	NA	8482	Gene body	NM_025454	Ing5
chr1	95723048	Testis	1175	TSS	BC023277	D2hgdh
chr1	95723229	NA	1356	TSS	BC023277	D2hgdh
chr1	95723257	NA	1384	TSS	BC023277	D2hgdh
chr1	95771238	Testis	13318	Gene body	NM_199366	Gal3st2
chr1	95898069	NA	10984	Gene body	NM_001039219	EG619597
chr1	95905923	NA	18838	Gene body	NM_001039219	EG619597
chr1	95906342	Testis	19257	Gene body	NM_001039219	EG619597
chr1	95919397	NA	2328	Gene body	NM_173772	Neu4
chr1	95919568	NA	2499	Gene body	NM_173772	Neu4
chr1	95921058	NA	3989	Gene body	NM_173772	Neu4
chr1	95921427	NA	4358	Gene body	NM_173772	Neu4
chr1	95921523	NA	4454	Gene body	NM_173772	Neu4
chr1	95921562	NA	4493	Gene body	NM_173772	Neu4
chr1	95924217	NA	7148	Gene body	NM_173772	Neu4
chr1	95949557	NA	-427	TSS	NM_008798	Pdcd1
chr1	95949844	NA	-714	TSS	NM_008798	Pdcd1
chr1	95970915	NA	-21785	Intergenic	NM_008798	Pdcd1
chr1	95976887	Testis	-27757	Intergenic	NM_008798	Pdcd1
chr1	95977201	NA	-28071	Intergenic	NM_008798	Pdcd1
chr1	96070972	Testis	-121842	Intergenic	NM_008798	Pdcd1
chr1	96103671	Testis	-154541	Intergenic	NM_008798	Pdcd1
chr1	96104397	Testis	-155267	Intergenic	NM_008798	Pdcd1
chr1	96104655	NA	-155525	Intergenic	NM_008798	Pdcd1
chr1	96125178	NA	-176048	Intergenic	NM_008798	Pdcd1
chr1	96160019	NA	-210889	Intergenic	NM_008798	Pdcd1
chr1	96309879	NA	-360749	Intergenic	NM_008798	Pdcd1
chr1	96315864	NA	-366734	Intergenic	NM_008798	Pdcd1
chr1	96365929	NA	-328089	Intergenic	AK015347	AK015347
chr1	96405006	NA	-289012	Intergenic	AK015347	AK015347
chr1	96422065	NA	-271953	Intergenic	AK015347	AK015347
chr1	96618738	NA	-75280	Intergenic	AK015347	AK015347
chr1	96671023	NA	-22995	Intergenic	AK015347	AK015347
chr1	96687151	NA	-6867	Intergenic	AK015347	AK015347
chr1	96781655	NA	82606	Intergenic	AK015347	AK015347
chr1	96977359	NA	-232961	Intergenic	AK084861	Tmem157
chr1	97152795	Testis	-57525	Intergenic	AK084861	Tmem157
chr1	97215800	Liver	5480	Gene body	NM_026321	Tmem157
chr1	97395938	NA	88320	Intergenic	NM_009183	St8sia4
chr1	97557516	NA	6655	Gene body	AK165717	ST8SiaIV
chr1	97607589	NA	-43418	Intergenic	AK165717	ST8SiaIV
chr1	97617858	Testis	-53687	Intergenic	AK165717	ST8SiaIV
chr1	98160958	Testis	554402	Intergenic	NM_172658	Slco4c1
chr1	98542196	Testis	173164	Intergenic	NM_172658	Slco4c1
chr1	98630087	NA	85273	Intergenic	NM_172658	Slco4c1
chr1	98701105	NA	14255	Intergenic	NM_172658	Slco4c1
chr1	98763962	NA	4786	Gene body	NM_172658	Slco4c1
chr1	98893940	Testis	197	TSS	NM_001039475	Slco6b1
chr1	98893988	NA	149	TSS	NM_001039475	Slco6b1
chr1	98894045	Testis	92	TSS	NM_001039475	Slco6b1
chr1	98894221	Testis	-84	TSS	NM_001039475	Slco6b1
chr1	99024915	Testis	-35	TSS	NM_028942	Slco6c1
chr1	99025101	Testis	-221	TSS	NM_028942	Slco6c1
chr1	99220820	NA	-195940	Intergenic	NM_028942	Slco6c1
chr1	99243593	NA	-218713	Intergenic	NM_028942	Slco6c1
chr1	99373938	NA	166541	Intergenic	AK137265	D1Ertd622e
chr1	99386677	NA	153802	Intergenic	AK137265	D1Ertd622e
chr1	99419849	Testis	120630	Intergenic	AK137265	D1Ertd622e
chr1	99437307	NA	103172	Intergenic	AK137265	D1Ertd622e
chr1	99467683	NA	72796	Intergenic	AK137265	D1Ertd622e
chr1	99467827	NA	72652	Intergenic	AK137265	D1Ertd622e
chr1	99491171	NA	49308	Intergenic	AK137265	D1Ertd622e
chr1	99511292	NA	29187	Intergenic	AK137265	D1Ertd622e
chr1	99513431	NA	27048	Intergenic	AK137265	D1Ertd622e
chr1	99514933	NA	25546	Intergenic	AK137265	D1Ertd622e
chr1	99554732	NA	3521	Gene body	AK137265	D1Ertd622e
chr1	99605973	NA	60696	Gene body	AK087712	Hisppd1
chr1	99658371	NA	27	TSS	NM_173760	Hisppd1
chr1	99718130	NA	274079	Gene body	U79523	Pam
chr1	99791452	NA	-411	TSS	AK132581	Pam
chr1	99815284	NA	14763	Intergenic	AK049423	Pam
chr1	99826132	NA	3915	Intergenic	AK049423	Pam
chr1	99910427	Testis	17276	Intergenic	AK021003	AK021003
chr1	99910637	NA	17066	Intergenic	AK021003	AK021003
chr1	99928478	NA	15858	Gene body	AK021003	AK021003
chr1	99928560	NA	15776	Gene body	AK021003	AK021003
chr1	99979570	NA	12639	Gene body	U79523	Pam
chr1	99982030	Testis	10179	Gene body	U79523	Pam
chr1	100016317	Testis	-11726	Intergenic	AK007349	AK007349
chr1	100017034	NA	-11009	Intergenic	AK007349	AK007349
chr1	100355784	Testis	38081	Gene body	AK133206	Slco6d1
chr1	100630693	NA	144564	Gene body	AK144617	AK144617
chr1	100698679	NA	36289	Intergenic	AK144617	AK144617
chr1	100971061	NA	308671	Intergenic	AK144617	AK144617
chr1	101057444	NA	395054	Intergenic	AK144617	AK144617
chr1	101527717	NA	-141624	Intergenic	NM_172851	C230078M14Rik
chr1	101687068	NA	17727	Gene body	NM_172851	C230078M14Rik
chr1	101951459	NA	-42878	Intergenic	AK082656	C230078M14Rik
chr1	101951508	NA	-42829	Intergenic	AK082656	C230078M14Rik
chr1	102188655	NA	-60205	Intergenic	BC019681	BC019681
chr1	102199600	NA	-71150	Intergenic	BC019681	BC019681
chr1	102251834	NA	-123384	Intergenic	BC019681	BC019681
chr1	102636004	NA	253485	Intergenic	AK082656	C230078M14Rik
chr1	102679432	NA	296913	Intergenic	AK082656	C230078M14Rik
chr1	102679497	NA	296978	Intergenic	AK082656	C230078M14Rik
chr1	102693810	NA	311291	Intergenic	AK082656	C230078M14Rik
chr1	102751826	NA	-300559	Intergenic	AK076805	AK076805
chr1	102932661	Testis	-119724	Intergenic	AK076805	AK076805
chr1	102985683	Testis	-66702	Intergenic	AK076805	AK076805
chr1	103064823	NA	12438	Gene body	AK076805	AK076805
chr1	103271116	NA	199393	Intergenic	AK076805	AK076805
chr1	103282503	Testis	210780	Intergenic	AK076805	AK076805
chr1	103282943	NA	211220	Intergenic	AK076805	AK076805
chr1	103288454	NA	216731	Intergenic	AK076805	AK076805
chr1	103316764	Testis	245041	Intergenic	AK076805	AK076805
chr1	103395900	NA	324177	Intergenic	AK076805	AK076805
chr1	103548477	Testis	476754	Intergenic	AK076805	AK076805
chr1	103548804	NA	477081	Intergenic	AK076805	AK076805
chr1	103731925	NA	660202	Intergenic	AK076805	AK076805
chr1	104008057	NA	936334	Intergenic	AK076805	AK076805
chr1	104008105	NA	936382	Intergenic	AK076805	AK076805
chr1	104017525	NA	945802	Intergenic	AK076805	AK076805
chr1	104017586	Testis	945863	Intergenic	AK076805	AK076805
chr1	104079274	Testis	1007551	Intergenic	AK076805	AK076805
chr1	104390879	NA	1319156	Intergenic	AK076805	AK076805
chr1	104561115	NA	1489392	Intergenic	AK076805	AK076805
chr1	104588216	Testis	1516493	Intergenic	AK076805	AK076805
chr1	104641418	NA	1569695	Intergenic	AK076805	AK076805
chr1	104642007	NA	1570284	Intergenic	AK076805	AK076805
chr1	104801686	NA	1729963	Intergenic	AK076805	AK076805
chr1	104838293	Testis	1766570	Intergenic	AK076805	AK076805
chr1	104964071	Testis	-1701324	Intergenic	NM_011800	Cdh20
chr1	104987837	NA	-1677558	Intergenic	NM_011800	Cdh20
chr1	105220880	NA	-1444515	Intergenic	NM_011800	Cdh20
chr1	105337916	NA	-1327479	Intergenic	NM_011800	Cdh20
chr1	105658919	NA	-1006476	Intergenic	NM_011800	Cdh20
chr1	105835224	Testis	-830171	Intergenic	NM_011800	Cdh20
chr1	106221678	NA	-443717	Intergenic	NM_011800	Cdh20
chr1	106409277	NA	-256118	Intergenic	NM_011800	Cdh20
chr1	106409436	NA	-255959	Intergenic	NM_011800	Cdh20
chr1	106457957	NA	-207438	Intergenic	NM_011800	Cdh20
chr1	106458086	NA	-207309	Intergenic	NM_011800	Cdh20
chr1	106778589	NA	113194	Gene body	NM_011800	Cdh20
chr1	106778753	NA	113358	Gene body	NM_011800	Cdh20
chr1	106778783	NA	113388	Gene body	NM_011800	Cdh20
chr1	106881964	NA	216569	Gene body	NM_011800	Cdh20
chr1	106890706	NA	225311	Gene body	NM_011800	Cdh20
chr1	106891032	NA	225637	Gene body	NM_011800	Cdh20
chr1	107140782	Testis	35725	Intergenic	NM_178779	Rnf152
chr1	107167476	NA	9031	Intergenic	NM_178779	Rnf152
chr1	107167824	NA	8683	Intergenic	NM_178779	Rnf152
chr1	107167881	NA	8626	Intergenic	NM_178779	Rnf152
chr1	107181222	NA	72025	Gene body	NM_178779	Rnf152
chr1	107181410	NA	71837	Gene body	NM_178779	Rnf152
chr1	107181455	NA	71792	Gene body	NM_178779	Rnf152
chr1	107198401	NA	54846	Gene body	NM_178779	Rnf152
chr1	107228913	Kidney	-23670	Intergenic	AK039635	AK039635
chr1	107251559	NA	-1024	TSS	AK039635	AK039635
chr1	107251714	NA	-869	TSS	AK039635	AK039635
chr1	107251964	NA	-619	TSS	AK039635	AK039635
chr1	107253339	NA	-92	TSS	NM_178779	Rnf152
chr1	107310339	NA	52132	Intergenic	AK039635	AK039635
chr1	107326531	NA	68324	Intergenic	AK039635	AK039635
chr1	107386164	NA	31552	Intergenic	NM_013784	Pign
chr1	107395232	NA	22484	Intergenic	NM_013784	Pign
chr1	107637639	NA	3818	Intergenic	AK040168	2310035C23Rik
chr1	107644676	NA	55216	Gene body	AK050268	2310035C23Rik
chr1	107657600	Testis	6948	Intergenic	AK050268	2310035C23Rik
chr1	107660840	Testis	10188	Intergenic	AK050268	2310035C23Rik
chr1	107660867	Testis	10215	Intergenic	AK050268	2310035C23Rik
chr1	107660984	Testis	10332	Intergenic	AK050268	2310035C23Rik
chr1	107678822	NA	1523	TSS	NM_009399	Tnfrsf11a
chr1	107707478	NA	30179	Gene body	AK020374	RANK
chr1	107710270	NA	32971	Gene body	AK020374	RANK
chr1	107723707	Testis	12727	Intergenic	AK020374	RANK
chr1	107723823	NA	12843	Intergenic	AK020374	RANK
chr1	107747384	NA	2826	3End	NM_009399	Tnfrsf11a
chr1	107773305	NA	28747	Intergenic	NM_009399	Tnfrsf11a
chr1	107774697	NA	30139	Intergenic	NM_009399	Tnfrsf11a
chr1	107777149	NA	32591	Intergenic	NM_009399	Tnfrsf11a
chr1	107778207	Testis	33649	Intergenic	NM_009399	Tnfrsf11a
chr1	107778238	NA	33680	Intergenic	NM_009399	Tnfrsf11a
chr1	107783965	Testis	39407	Intergenic	NM_009399	Tnfrsf11a
chr1	107791698	NA	47140	Intergenic	NM_009399	Tnfrsf11a
chr1	107797239	NA	52681	Intergenic	NM_009399	Tnfrsf11a
chr1	107797676	NA	53118	Intergenic	NM_009399	Tnfrsf11a
chr1	107801172	NA	56614	Intergenic	NM_009399	Tnfrsf11a
chr1	107802786	NA	58228	Intergenic	NM_009399	Tnfrsf11a
chr1	107852770	NA	-34212	Intergenic	AK173248	Zcchc2
chr1	107859110	NA	-27872	Intergenic	AK173248	Zcchc2
chr1	107859504	Testis	-27478	Intergenic	AK173248	Zcchc2
chr1	107883217	NA	-3765	Intergenic	AK173248	Zcchc2
chr1	107928172	NA	1198	TSS	BC055760	Zcchc2
chr1	107931253	NA	602	3End	BC055760	Zcchc2
chr1	107933762	NA	3111	Intergenic	BC055760	Zcchc2
chr1	107938975	NA	8324	Intergenic	BC055760	Zcchc2
chr1	107948046	Testis	17395	Intergenic	BC055760	Zcchc2
chr1	107951706	NA	21055	Intergenic	BC055760	Zcchc2
chr1	107993109	NA	62458	Intergenic	BC055760	Zcchc2
chr1	108046623	NA	-22964	Intergenic	AK081093	mKIAA0606
chr1	108051052	Liver	-18535	Intergenic	AK081093	mKIAA0606
chr1	108051325	NA	-18262	Intergenic	AK081093	mKIAA0606
chr1	108052023	NA	-17564	Intergenic	AK081093	mKIAA0606
chr1	108067183	NA	-2404	TSS	BC059254	Phlpp
chr1	108081609	Liver	12022	Gene body	BC059254	Phlpp
chr1	108094726	NA	25139	Gene body	BC059254	Phlpp
chr1	108095931	NA	26344	Gene body	BC059254	Phlpp
chr1	108171143	NA	101556	Gene body	AK081093	mKIAA0606
chr1	108299775	NA	8953	Intergenic	BC059254	Phlpp
chr1	108325325	NA	34503	Intergenic	BC059254	Phlpp
chr1	108483557	NA	11935	Intergenic	AK085305	AK085305
chr1	108583797	Testis	27070	Gene body	NM_009741	Bcl2
chr1	108584419	NA	26448	Gene body	NM_009741	Bcl2
chr1	108584481	NA	26386	Gene body	NM_009741	Bcl2
chr1	108584541	NA	26326	Gene body	NM_009741	Bcl2
chr1	108584584	NA	26283	Gene body	NM_009741	Bcl2
chr1	108584672	NA	26195	Gene body	NM_009741	Bcl2
chr1	108587775	NA	23092	Gene body	NM_009741	Bcl2
chr1	108591154	NA	19713	Gene body	NM_009741	Bcl2
chr1	108608827	NA	2040	Gene body	NM_009741	Bcl2
chr1	108613531	NA	-2664	TSS	NM_009741	Bcl2
chr1	108633030	NA	23198	Gene body	NM_027534	Fvt1
chr1	108633631	NA	22597	Gene body	NM_027534	Fvt1
chr1	108670659	NA	22594	Gene body	NM_009190	Vps4b
chr1	108694105	NA	-852	TSS	NM_009190	Vps4b
chr1	108694308	Testis	-1055	TSS	NM_009190	Vps4b
chr1	108713431	NA	-20178	Intergenic	NM_009190	Vps4b
chr1	108713505	NA	-20252	Intergenic	NM_009190	Vps4b
chr1	108713663	Testis	-20410	Intergenic	NM_009190	Vps4b
chr1	108713736	NA	-20483	Intergenic	NM_009190	Vps4b
chr1	108783768	NA	3843	Intergenic	AK145220	Serpinb5
chr1	108784316	Testis	4391	Intergenic	AK145220	Serpinb5
chr1	108897075	NA	19515	Gene body	NM_172852	Serpinb13
chr1	108897184	NA	19624	Gene body	NM_172852	Serpinb13
chr1	108897186	NA	19626	Gene body	NM_172852	Serpinb13
chr1	108905294	NA	7522	Intergenic	NM_172852	Serpinb13
chr1	109216210	NA	-41262	Intergenic	AK003650	Serpinb3c
chr1	109281692	NA	4640	Intergenic	NM_025867	Serpinb11
chr1	109664057	NA	-149778	Intergenic	AK085943	AK085943
chr1	109664835	NA	-149000	Intergenic	AK085943	AK085943
chr1	109805880	NA	-7955	Intergenic	AK085943	AK085943
chr1	110275266	Testis	427742	Intergenic	AK085943	AK085943
chr1	110275576	NA	428052	Intergenic	AK085943	AK085943
chr1	110344080	Testis	496556	Intergenic	AK085943	AK085943
chr1	110589324	Testis	741800	Intergenic	AK085943	AK085943
chr1	110589482	NA	741958	Intergenic	AK085943	AK085943
chr1	110589527	NA	742003	Intergenic	AK085943	AK085943
chr1	110815775	NA	968251	Intergenic	AK085943	AK085943
chr1	110894820	NA	-984083	Intergenic	AK042657	Cdh7
chr1	111078671	NA	-800232	Intergenic	AK042657	Cdh7
chr1	111271061	NA	-607842	Intergenic	AK042657	Cdh7
chr1	111665831	NA	-213072	Intergenic	AK042657	Cdh7
chr1	112107879	NA	72301	Intergenic	NM_172853	Cdh7
chr1	112257452	NA	221874	Intergenic	NM_172853	Cdh7
chr1	112750892	Testis	34879	Intergenic	NM_001081386	Cdh19
chr1	112802296	Testis	71653	Gene body	NM_001081386	Cdh19
chr1	112802921	Testis	71028	Gene body	NM_001081386	Cdh19
chr1	112901839	NA	-27890	Intergenic	NM_001081386	Cdh19
chr1	112925330	NA	-51381	Intergenic	NM_001081386	Cdh19
chr1	112994430	Testis	-120481	Intergenic	NM_001081386	Cdh19
chr1	113041211	NA	-167262	Intergenic	NM_001081386	Cdh19
chr1	113041268	Testis	-167319	Intergenic	NM_001081386	Cdh19
chr1	113182740	NA	-308791	Intergenic	NM_001081386	Cdh19
chr1	113252067	NA	-378118	Intergenic	NM_001081386	Cdh19
chr1	113435755	NA	319523	Intergenic	NM_001081316	Dsel
chr1	113621745	NA	133533	Intergenic	NM_001081316	Dsel
chr1	113650938	NA	104340	Intergenic	NM_001081316	Dsel
chr1	113701950	NA	53328	Intergenic	NM_001081316	Dsel
chr1	113821437	NA	-59942	Intergenic	NM_001081316	Dsel
chr1	113954228	NA	-192733	Intergenic	NM_001081316	Dsel
chr1	114005632	Testis	-244137	Intergenic	NM_001081316	Dsel
chr1	114035013	NA	-273518	Intergenic	NM_001081316	Dsel
chr1	114161206	NA	-399711	Intergenic	NM_001081316	Dsel
chr1	114275210	NA	-513715	Intergenic	NM_001081316	Dsel
chr1	114353007	NA	-591512	Intergenic	NM_001081316	Dsel
chr1	114383390	Testis	-621895	Intergenic	NM_001081316	Dsel
chr1	114453459	NA	-691964	Intergenic	NM_001081316	Dsel
chr1	114529217	NA	-767722	Intergenic	NM_001081316	Dsel
chr1	114678624	NA	-917129	Intergenic	NM_001081316	Dsel
chr1	114771616	NA	-1010121	Intergenic	NM_001081316	Dsel
chr1	114809585	NA	-1048090	Intergenic	NM_001081316	Dsel
chr1	115118600	NA	-1357105	Intergenic	NM_001081316	Dsel
chr1	115453076	NA	-1691581	Intergenic	NM_001081316	Dsel
chr1	115465075	NA	-1703580	Intergenic	NM_001081316	Dsel
chr1	115481434	Brain	-1719939	Intergenic	NM_001081316	Dsel
chr1	117037290	NA	528274	Intergenic	AK043174	AK043174
chr1	117116220	NA	449344	Intergenic	AK043174	AK043174
chr1	117403242	NA	162322	Intergenic	AK043174	AK043174
chr1	118015882	Liver	434169	Gene body	NM_001077425	Cntnap5a
chr1	118019305	NA	437592	Gene body	NM_001077425	Cntnap5a
chr1	118020055	NA	438342	Gene body	NM_001077425	Cntnap5a
chr1	118084547	NA	502834	Gene body	NM_001077425	Cntnap5a
chr1	118122256	NA	540543	Gene body	NM_001077425	Cntnap5a
chr1	118142944	Testis	561231	Gene body	NM_001077425	Cntnap5a
chr1	118325592	NA	743879	Gene body	NM_001077425	Cntnap5a
chr1	118509685	NA	32434	Intergenic	NM_001077425	Cntnap5a
chr1	118643519	Testis	166268	Intergenic	NM_001077425	Cntnap5a
chr1	118723361	NA	246110	Intergenic	NM_001077425	Cntnap5a
chr1	118744383	Testis	267132	Intergenic	NM_001077425	Cntnap5a
chr1	119172987	NA	695736	Intergenic	NM_001077425	Cntnap5a
chr1	119173676	NA	696425	Intergenic	NM_001077425	Cntnap5a
chr1	119173947	NA	696696	Intergenic	NM_001077425	Cntnap5a
chr1	119185743	NA	708492	Intergenic	NM_001077425	Cntnap5a
chr1	119297997	NA	820746	Intergenic	NM_001077425	Cntnap5a
chr1	119767639	NA	427455	Intergenic	NM_011650	Tsn
chr1	119892446	NA	302648	Intergenic	NM_011650	Tsn
chr1	119938939	NA	256155	Intergenic	NM_011650	Tsn
chr1	120001715	NA	193379	Intergenic	NM_011650	Tsn
chr1	120165700	Testis	29394	Intergenic	NM_011650	Tsn
chr1	120231522	Liver	1356	3End	NM_026472	Mki67ip
chr1	120231717	Liver	1551	3End	NM_026472	Mki67ip
chr1	120255986	NA	25820	Intergenic	NM_026472	Mki67ip
chr1	120295897	NA	10263	Gene body	NM_001081276	Clasp1
chr1	120306035	NA	-9981	Intergenic	BC094432	Clasp1
chr1	120331770	NA	15754	Gene body	BC094432	Clasp1
chr1	120334574	NA	18558	Gene body	BC094432	Clasp1
chr1	120340520	NA	14725	Intergenic	AK019348	AK019348
chr1	120375970	NA	7622	Gene body	BC039216	Clasp1
chr1	120376063	NA	7715	Gene body	BC039216	Clasp1
chr1	120377980	NA	9632	Gene body	BC039216	Clasp1
chr1	120413032	NA	8879	Intergenic	AK031181	Clasp1
chr1	120437462	NA	69114	Gene body	BC039216	Clasp1
chr1	120489743	NA	204109	Gene body	NM_001081276	Clasp1
chr1	120525673	NA	1152	TSS	NM_023755	Tcfcp2l1
chr1	120536057	NA	1714	3End	AK007654	Crtr-1
chr1	120539438	NA	5095	Intergenic	AK007654	Crtr-1
chr1	120544837	NA	10494	Intergenic	AK007654	Crtr-1
chr1	120569048	NA	44527	Gene body	NM_023755	Tcfcp2l1
chr1	120636562	NA	54817	Intergenic	NM_023755	Tcfcp2l1
chr1	120667684	NA	62953	Intergenic	NM_001081125	Gli2
chr1	120673522	NA	57115	Intergenic	NM_001081125	Gli2
chr1	120675568	NA	55069	Intergenic	NM_001081125	Gli2
chr1	120722086	NA	8551	Intergenic	NM_001081125	Gli2
chr1	120722131	NA	8506	Intergenic	NM_001081125	Gli2
chr1	120723345	Brain	7292	Intergenic	NM_001081125	Gli2
chr1	120733977	NA	216219	Gene body	NM_001081125	Gli2
chr1	120734035	Testis	216161	Gene body	NM_001081125	Gli2
chr1	120734180	NA	216016	Gene body	NM_001081125	Gli2
chr1	120734333	Testis	215863	Gene body	NM_001081125	Gli2
chr1	120734399	Testis	215797	Gene body	NM_001081125	Gli2
chr1	120734460	NA	215736	Gene body	NM_001081125	Gli2
chr1	120734516	NA	215680	Gene body	NM_001081125	Gli2
chr1	120736863	NA	213333	Gene body	NM_001081125	Gli2
chr1	120736965	NA	213231	Gene body	NM_001081125	Gli2
chr1	120738495	NA	6464	Intergenic	AM261670	Gli2
chr1	120747257	Brain	202939	Gene body	AM262741	Gli2
chr1	120807581	NA	142615	Gene body	AM262741	Gli2
chr1	120810746	Liver	139450	Gene body	AM262741	Gli2
chr1	120838188	NA	112008	Gene body	AM262741	Gli2
chr1	120839211	NA	110985	Gene body	AM262741	Gli2
chr1	120844125	NA	106071	Gene body	AM262741	Gli2
chr1	120877942	NA	72254	Gene body	AM262741	Gli2
chr1	120885800	NA	64396	Gene body	AM262741	Gli2
chr1	120910255	NA	39941	Gene body	AM262741	Gli2
chr1	120914649	NA	35547	Gene body	AM262741	Gli2
chr1	120927854	NA	22342	Gene body	AM262741	Gli2
chr1	120928944	NA	21252	Gene body	AM262741	Gli2
chr1	120946776	NA	3420	Gene body	AM262741	Gli2
chr1	120952463	Kidney	-2267	TSS	AM262741	Gli2
chr1	120960714	Testis	-10518	Intergenic	AM262741	Gli2
chr1	120960907	NA	-10711	Intergenic	AM262741	Gli2
chr1	120960986	NA	-10790	Intergenic	AM262741	Gli2
chr1	120961682	NA	-11486	Intergenic	AM262741	Gli2
chr1	120986595	Testis	-36399	Intergenic	AM262741	Gli2
chr1	121002672	Liver	-52476	Intergenic	AM262741	Gli2
chr1	121002674	NA	-52478	Intergenic	AM262741	Gli2
chr1	121002686	Liver	-52490	Intergenic	AM262741	Gli2
chr1	121040505	NA	-90309	Intergenic	AM262741	Gli2
chr1	121043468	NA	-93272	Intergenic	AM262741	Gli2
chr1	121063020	NA	-112824	Intergenic	AM262741	Gli2
chr1	121070703	Liver	-120507	Intergenic	AM262741	Gli2
chr1	121087885	NA	-137689	Intergenic	AM262741	Gli2
chr1	121150089	NA	-75687	Intergenic	AK039419	AK039419
chr1	121151745	Brain	-74031	Intergenic	AK039419	AK039419
chr1	121151808	NA	-73968	Intergenic	AK039419	AK039419
chr1	121152132	NA	-73644	Intergenic	AK039419	AK039419
chr1	121152163	NA	-73613	Intergenic	AK039419	AK039419
chr1	121152777	NA	-72999	Intergenic	AK039419	AK039419
chr1	121153458	NA	-72318	Intergenic	AK039419	AK039419
chr1	121156297	NA	-69479	Intergenic	AK039419	AK039419
chr1	121156856	NA	-68920	Intergenic	AK039419	AK039419
chr1	121184450	NA	-41326	Intergenic	AK039419	AK039419
chr1	121186525	Liver	-39251	Intergenic	AK039419	AK039419
chr1	121186602	Liver	-39174	Intergenic	AK039419	AK039419
chr1	121188966	NA	-36810	Intergenic	AK039419	AK039419
chr1	121191586	NA	-34190	Intergenic	AK039419	AK039419
chr1	121196681	NA	-29095	Intergenic	AK039419	AK039419
chr1	121218709	NA	-7067	Intergenic	AK039419	AK039419
chr1	121243136	NA	17360	Gene body	AK039419	AK039419
chr1	121248270	NA	22494	Gene body	AK039419	AK039419
chr1	121280609	NA	54833	Gene body	AK039419	AK039419
chr1	121280672	NA	54896	Gene body	AK039419	AK039419
chr1	121281660	NA	55884	Gene body	AK039419	AK039419
chr1	121281677	NA	55901	Gene body	AK039419	AK039419
chr1	121313904	NA	4921	Gene body	NM_008381	Inhbb
chr1	121314154	NA	4671	Gene body	NM_008381	Inhbb
chr1	121340164	Testis	-21339	Intergenic	NM_008381	Inhbb
chr1	121340383	NA	-21558	Intergenic	NM_008381	Inhbb
chr1	121348507	NA	18378	Intergenic	NM_022327	Ralb
chr1	121353276	Kidney	13609	Intergenic	NM_022327	Ralb
chr1	121376025	NA	25180	Gene body	NM_022327	Ralb
chr1	121376041	NA	25164	Gene body	NM_022327	Ralb
chr1	121393889	NA	7316	Gene body	NM_022327	Ralb
chr1	121395095	NA	6110	Gene body	NM_022327	Ralb
chr1	121396123	Liver	5082	Gene body	NM_022327	Ralb
chr1	121396271	NA	4934	Gene body	NM_022327	Ralb
chr1	121418497	NA	4439	Gene body	AK053246	AK053246
chr1	121420129	Liver	-2614	TSS	NM_146103	Tmem185b
chr1	121420645	NA	-2098	TSS	NM_146103	Tmem185b
chr1	121422952	NA	-16	TSS	AK053246	AK053246
chr1	121423286	NA	-350	TSS	AK053246	AK053246
chr1	121430161	NA	2581	Gene body	AK084486	AK084486
chr1	121437631	NA	-4889	Intergenic	AK084486	AK084486
chr1	121437956	NA	-5214	Intergenic	AK084486	AK084486
chr1	121438036	NA	-5294	Intergenic	AK084486	AK084486
chr1	121439986	NA	4721	Intergenic	NM_145506	Epb4.1l5
chr1	121498905	Kidney	46608	Gene body	AK040354	Epb4.1l5
chr1	121499354	NA	46159	Gene body	AK040354	Epb4.1l5
chr1	121536887	NA	8307	Gene body	BC003937	Epb4.1l5
chr1	121724090	NA	9558	Gene body	NM_019933	Ptpn4
chr1	121726043	NA	7605	Gene body	NM_019933	Ptpn4
chr1	121788759	NA	15718	Intergenic	NM_175106	Tmem177
chr1	121791769	NA	12708	Intergenic	NM_175106	Tmem177
chr1	121793449	NA	11028	Intergenic	NM_175106	Tmem177
chr1	121796542	NA	7935	Intergenic	NM_175106	Tmem177
chr1	121799275	NA	5202	Intergenic	NM_175106	Tmem177
chr1	121799533	NA	4944	Intergenic	NM_175106	Tmem177
chr1	121832496	NA	-22751	Intergenic	NM_175106	Tmem177
chr1	121862622	NA	-40934	Intergenic	NM_001012322	Sctr
chr1	121862927	NA	-40629	Intergenic	NM_001012322	Sctr
chr1	121871663	Liver	-31893	Intergenic	NM_001012322	Sctr
chr1	121893037	NA	-10519	Intergenic	NM_001012322	Sctr
chr1	121893345	NA	-10211	Intergenic	NM_001012322	Sctr
chr1	121918801	NA	15245	Gene body	BC089355	Sctr
chr1	121918826	NA	15270	Gene body	BC089355	Sctr
chr1	121921490	NA	17934	Gene body	BC089355	Sctr
chr1	121921611	NA	18055	Gene body	BC089355	Sctr
chr1	121927007	NA	23451	Gene body	BC089355	Sctr
chr1	121958894	Liver	55338	Gene body	BC089355	Sctr
chr1	121963084	NA	869	3End	NM_019432	Tmem37
chr1	121967152	NA	3205	Gene body	NM_019432	Tmem37
chr1	121979842	NA	-9485	Intergenic	NM_019432	Tmem37
chr1	121982933	NA	-12576	Intergenic	NM_019432	Tmem37
chr1	121990904	Testis	18952	Intergenic	NM_007830	Dbi
chr1	121991073	Testis	18783	Intergenic	NM_007830	Dbi
chr1	121997131	NA	12725	Intergenic	NM_007830	Dbi
chr1	122000634	NA	9222	Intergenic	NM_007830	Dbi
chr1	122006779	NA	3077	Intergenic	NM_007830	Dbi
chr1	122009004	NA	852	3End	NM_007830	Dbi
chr1	122015901	NA	1595	TSS	NM_001037999	Dbi
chr1	122016555	NA	941	TSS	NM_001037999	Dbi
chr1	122056797	NA	39034	Gene body	AK014026	3110009E18Rik
chr1	122061129	NA	43366	Gene body	AK014026	3110009E18Rik
chr1	122085845	NA	1079	3End	NM_028439	3110009E18Rik
chr1	122087878	NA	3112	Intergenic	NM_028439	3110009E18Rik
chr1	122088017	NA	3251	Intergenic	NM_028439	3110009E18Rik
chr1	122142771	NA	19086	Gene body	NM_133186	Steap3
chr1	122159595	NA	2262	Gene body	NM_133186	Steap3
chr1	122163177	NA	-1320	TSS	NM_133186	Steap3
chr1	122163232	NA	-1375	TSS	NM_133186	Steap3
chr1	122166718	NA	941	TSS	NM_001085409	Steap3
chr1	122166899	NA	760	TSS	NM_001085409	Steap3
chr1	122167104	NA	555	TSS	NM_001085409	Steap3
chr1	122209320	NA	-27838	Intergenic	NM_207233	C1ql2
chr1	122218060	NA	-19098	Intergenic	NM_207233	C1ql2
chr1	122218294	NA	-18864	Intergenic	NM_207233	C1ql2
chr1	122233377	NA	-3781	Intergenic	NM_207233	C1ql2
chr1	122243171	NA	3420	Intergenic	NM_207233	C1ql2
chr1	122247507	NA	7756	Intergenic	NM_207233	C1ql2
chr1	122268363	NA	28612	Intergenic	NM_207233	C1ql2
chr1	122269079	NA	29328	Intergenic	NM_207233	C1ql2
chr1	122280676	NA	40925	Intergenic	NM_207233	C1ql2
chr1	122291938	NA	52187	Intergenic	NM_207233	C1ql2
chr1	122295392	NA	55641	Intergenic	NM_207233	C1ql2
chr1	122363669	NA	7445	Intergenic	NM_010766	Marco
chr1	122365046	NA	6068	Intergenic	NM_010766	Marco
chr1	122388691	NA	12970	Gene body	NM_010766	Marco
chr1	122436767	NA	-35106	Intergenic	NM_010766	Marco
chr1	122566448	Brain	61880	Intergenic	NM_010133	En1
chr1	122624184	NA	119616	Intergenic	NM_010133	En1
chr1	122637895	NA	133327	Intergenic	NM_010133	En1
chr1	122638300	Testis	133732	Intergenic	NM_010133	En1
chr1	122638324	NA	133756	Intergenic	NM_010133	En1
chr1	122638497	NA	133929	Intergenic	NM_010133	En1
chr1	122692022	NA	187454	Intergenic	NM_010133	En1
chr1	122692958	NA	188390	Intergenic	NM_010133	En1
chr1	122709268	NA	204700	Intergenic	NM_010133	En1
chr1	122709270	NA	204702	Intergenic	NM_010133	En1
chr1	122753006	NA	-230975	Intergenic	AK138346	AK138346
chr1	122780338	NA	-203643	Intergenic	AK138346	AK138346
chr1	122849969	NA	-134012	Intergenic	AK138346	AK138346
chr1	122858517	NA	-125464	Intergenic	AK138346	AK138346
chr1	122858817	NA	-125164	Intergenic	AK138346	AK138346
chr1	122947114	NA	-36867	Intergenic	AK138346	AK138346
chr1	122947448	NA	-36533	Intergenic	AK138346	AK138346
chr1	122983381	NA	-600	TSS	AK138346	AK138346
chr1	122984282	NA	301	TSS	AK138346	AK138346
chr1	123130552	NA	70377	Intergenic	AK050394	Insig2
chr1	123174277	NA	26652	Intergenic	AK050394	Insig2
chr1	123187103	NA	13826	Intergenic	AK050394	Insig2
chr1	123193769	NA	7160	Intergenic	AK050394	Insig2
chr1	123247421	NA	-18264	Intergenic	NM_178082	Insig2
chr1	123256073	NA	-26916	Intergenic	NM_178082	Insig2
chr1	123258503	NA	-29346	Intergenic	NM_178082	Insig2
chr1	123344959	NA	17316	Gene body	AK082581	Ccdc93
chr1	123349002	NA	2674	3End	NM_027567	Ccdc93
chr1	123360416	NA	14088	Intergenic	NM_027567	Ccdc93
chr1	123360691	NA	14363	Intergenic	NM_027567	Ccdc93
chr1	123375632	NA	47989	Gene body	NM_001025156	Ccdc93
chr1	123441465	NA	8950	Intergenic	NM_025860	Ddx18
chr1	123448295	NA	2120	3End	NM_025860	Ddx18
chr1	123448356	NA	2059	3End	NM_025860	Ddx18
chr1	123516765	NA	-52260	Intergenic	NM_025860	Ddx18
chr1	123597374	NA	-132869	Intergenic	NM_025860	Ddx18
chr1	123667562	NA	-203057	Intergenic	NM_025860	Ddx18
chr1	123667690	NA	-203185	Intergenic	NM_025860	Ddx18
chr1	123667884	NA	-203379	Intergenic	NM_025860	Ddx18
chr1	123803944	Testis	-339439	Intergenic	NM_025860	Ddx18
chr1	123804320	Testis	-339815	Intergenic	NM_025860	Ddx18
chr1	123804485	NA	-339980	Intergenic	NM_025860	Ddx18
chr1	123804719	Testis	-340214	Intergenic	NM_025860	Ddx18
chr1	123938195	NA	-473690	Intergenic	NM_025860	Ddx18
chr1	124149713	Liver	-685208	Intergenic	NM_025860	Ddx18
chr1	124253384	NA	-788879	Intergenic	NM_025860	Ddx18
chr1	124253662	NA	-789157	Intergenic	NM_025860	Ddx18
chr1	124363320	NA	865399	Intergenic	NM_199021	Dpp10
chr1	124564487	NA	664232	Intergenic	NM_199021	Dpp10
chr1	124720489	NA	508230	Intergenic	NM_199021	Dpp10
chr1	124745903	Liver	482816	Intergenic	NM_199021	Dpp10
chr1	126045255	NA	-103126	Intergenic	NM_199021	Dpp10
chr1	126280992	NA	121341	Intergenic	AK043935	AK043935
chr1	126807759	NA	-65143	Intergenic	AK043935	AK043935
chr1	126981687	Brain	-89975	Intergenic	DQ564750	DQ564750
chr1	127071782	NA	26	3End	DQ559597	DQ559597
chr1	127072164	NA	-37	TSS	DQ726158	DQ726158
chr1	127073075	NA	235	3End	DQ549908	DQ549908
chr1	127112877	NA	40037	Intergenic	DQ549908	DQ549908
chr1	127133606	NA	60766	Intergenic	DQ549908	DQ549908
chr1	127133906	NA	61066	Intergenic	DQ549908	DQ549908
chr1	127139005	NA	66165	Intergenic	DQ549908	DQ549908
chr1	127287903	NA	1579	3End	NM_023735	Actr3
chr1	127287989	NA	1493	3End	NM_023735	Actr3
chr1	127458443	NA	851	TSS	NM_028787	Slc35f5
chr1	127573348	NA	-223	TSS	BC085285	Gpr39
chr1	127574310	NA	739	TSS	BC085285	Gpr39
chr1	127574502	NA	931	TSS	BC085285	Gpr39
chr1	127574693	NA	1122	TSS	BC085285	Gpr39
chr1	127574849	NA	1278	TSS	BC085285	Gpr39
chr1	127577606	Testis	4035	Gene body	BC085285	Gpr39
chr1	127584251	NA	10680	Gene body	BC085285	Gpr39
chr1	127584720	NA	11149	Gene body	BC085285	Gpr39
chr1	127601380	NA	27809	Gene body	BC085285	Gpr39
chr1	127736724	NA	31894	Intergenic	AK012406	Lypd1
chr1	127736726	NA	31892	Intergenic	AK012406	Lypd1
chr1	127736963	NA	31655	Intergenic	AK012406	Lypd1
chr1	127780652	NA	10214	Intergenic	BC085285	Gpr39
chr1	127806568	Kidney	1374	TSS	AK012406	Lypd1
chr1	127927519	NA	799690	Gene body	NM_176957	E030049G20Rik
chr1	127932182	NA	795027	Gene body	NM_176957	E030049G20Rik
chr1	128040615	NA	686594	Gene body	NM_176957	E030049G20Rik
chr1	128055870	NA	333634	Gene body	NM_172484	E030049G20Rik
chr1	128055985	NA	333519	Gene body	NM_172484	E030049G20Rik
chr1	128064293	NA	325211	Gene body	NM_172484	E030049G20Rik
chr1	128106006	NA	283498	Gene body	NM_172484	E030049G20Rik
chr1	128139610	NA	249894	Gene body	NM_172484	E030049G20Rik
chr1	128150690	NA	238814	Gene body	NM_172484	E030049G20Rik
chr1	128334059	Liver	55445	Gene body	NM_172484	E030049G20Rik
chr1	128351639	NA	37865	Gene body	AK053243	E030049G20Rik
chr1	128388744	NA	760	TSS	AK053243	E030049G20Rik
chr1	128388863	NA	641	TSS	AK053243	E030049G20Rik
chr1	128399362	Brain	-9858	Intergenic	AK053243	E030049G20Rik
chr1	128405408	NA	-15904	Intergenic	AK053243	E030049G20Rik
chr1	128425016	NA	-35512	Intergenic	AK053243	E030049G20Rik
chr1	128475490	NA	-85986	Intergenic	NM_172484	E030049G20Rik
chr1	128495900	NA	-106396	Intergenic	NM_172484	E030049G20Rik
chr1	128503031	NA	-113527	Intergenic	NM_172484	E030049G20Rik
chr1	128503596	NA	-114092	Intergenic	NM_172484	E030049G20Rik
chr1	128553219	NA	-163715	Intergenic	NM_172484	E030049G20Rik
chr1	128579827	NA	147382	Gene body	NM_176957	E030049G20Rik
chr1	128603367	Testis	123842	Gene body	NM_176957	E030049G20Rik
chr1	128603416	NA	123793	Gene body	NM_176957	E030049G20Rik
chr1	128603775	Testis	123434	Gene body	NM_176957	E030049G20Rik
chr1	128608166	NA	119043	Gene body	NM_176957	E030049G20Rik
chr1	128617794	NA	109415	Gene body	NM_176957	E030049G20Rik
chr1	128633390	NA	93819	Gene body	NM_176957	E030049G20Rik
chr1	128697858	NA	29351	Gene body	NM_176957	E030049G20Rik
chr1	128746371	NA	-19162	Intergenic	NM_176957	E030049G20Rik
chr1	128819319	NA	-46153	Intergenic	AK016413	AK016413
chr1	128821227	NA	-48061	Intergenic	AK016413	AK016413
chr1	128894060	Testis	-120894	Intergenic	AK016413	AK016413
chr1	128894108	Testis	-120942	Intergenic	AK016413	AK016413
chr1	128894168	NA	-121002	Intergenic	AK016413	AK016413
chr1	128894200	Testis	-121034	Intergenic	AK016413	AK016413
chr1	129098881	NA	-2681	TSS	NM_145128	Mgat5
chr1	129107919	NA	6357	Gene body	AK049587	Mgat5
chr1	129114770	Kidney	13208	Gene body	AK049587	Mgat5
chr1	129175004	NA	-28209	Intergenic	AF474155	Mgat5
chr1	129245741	NA	144179	Gene body	AK049587	Mgat5
chr1	129268000	NA	166438	Gene body	AK049587	Mgat5
chr1	129284058	NA	182496	Gene body	AK049587	Mgat5
chr1	129293690	NA	192128	Gene body	AK036567	Mgat5
chr1	129293908	NA	192346	Gene body	AK036567	Mgat5
chr1	129297742	NA	2373	3End	AK036567	Mgat5
chr1	129311230	NA	15861	Intergenic	AK036567	Mgat5
chr1	129317060	NA	21691	Intergenic	AK036567	Mgat5
chr1	129319289	NA	23920	Intergenic	AK036567	Mgat5
chr1	129327158	NA	31789	Intergenic	AK036567	Mgat5
chr1	129340675	NA	137462	Gene body	AF474155	Mgat5
chr1	129363475	Liver	160262	Gene body	AF474155	Mgat5
chr1	129374226	NA	171013	Gene body	AF474155	Mgat5
chr1	129379218	NA	176005	Gene body	AF474155	Mgat5
chr1	129379255	Brain	176042	Gene body	AF474155	Mgat5
chr1	129379430	NA	176217	Gene body	AF474155	Mgat5
chr1	129381680	NA	1045	TSS	AK015544	AK015544
chr1	129398010	NA	14196	Intergenic	AK015544	AK015544
chr1	129405654	NA	21840	Intergenic	AK015544	AK015544
chr1	129438684	NA	54870	Intergenic	AK015544	AK015544
chr1	129473538	NA	89724	Intergenic	AK015544	AK015544
chr1	129473647	NA	89833	Intergenic	AK015544	AK015544
chr1	129500935	NA	73663	Gene body	NM_028135	Tmem163
chr1	129515785	NA	58813	Gene body	NM_028135	Tmem163
chr1	129540221	NA	34377	Gene body	NM_028135	Tmem163
chr1	129572837	NA	1761	TSS	NM_028135	Tmem163
chr1	129599257	NA	-24659	Intergenic	NM_028135	Tmem163
chr1	129645681	NA	4589	Intergenic	AK013506	AK013506
chr1	129645720	NA	4550	Intergenic	AK013506	AK013506
chr1	129669399	NA	1232	TSS	AK013506	AK013506
chr1	129709805	NA	7296	Intergenic	AK049863	Ccnt2
chr1	129723735	Liver	21226	Intergenic	AK049863	Ccnt2
chr1	129751362	NA	-14006	Intergenic	NM_178690	Rab3gap1
chr1	129751607	NA	-13761	Intergenic	NM_178690	Rab3gap1
chr1	129758371	Testis	-6997	Intergenic	NM_178690	Rab3gap1
chr1	129758442	NA	-6926	Intergenic	NM_178690	Rab3gap1
chr1	129831083	NA	65715	Gene body	NM_178690	Rab3gap1
chr1	129841290	Liver	845	3End	NM_178690	Rab3gap1
chr1	129843322	NA	2877	3End	NM_178690	Rab3gap1
chr1	129846761	NA	4001	Intergenic	BC117921	Zranb3
chr1	129851563	NA	148061	Gene body	BC117921	Zranb3
chr1	129880369	Kidney	3317	Intergenic	AK016921	Zranb3
chr1	129886925	NA	112699	Gene body	AK016921	Zranb3
chr1	129906591	NA	93033	Gene body	AK016921	Zranb3
chr1	129920714	NA	78910	Gene body	AK016921	Zranb3
chr1	129933197	NA	66427	Gene body	AK016921	Zranb3
chr1	129990744	NA	8241	Gene body	NM_027678	Zranb3
chr1	129995807	NA	3178	Gene body	NM_027678	Zranb3
chr1	130094695	NA	9262	Intergenic	BC049181	R3hdm1
chr1	130181997	NA	42898	Gene body	NM_001081078	Lct
chr1	130186937	Brain	37958	Gene body	NM_001081078	Lct
chr1	130190209	NA	34686	Gene body	NM_001081078	Lct
chr1	130194106	NA	30789	Gene body	NM_001081078	Lct
chr1	130200521	NA	24374	Gene body	NM_001081078	Lct
chr1	130200599	NA	24296	Gene body	NM_001081078	Lct
chr1	130204464	NA	20431	Gene body	NM_001081078	Lct
chr1	130217710	NA	7185	Gene body	NM_001081078	Lct
chr1	130220286	Liver	4609	Gene body	NM_001081078	Lct
chr1	130224192	NA	703	TSS	NM_001081078	Lct
chr1	130243936	NA	12297	Gene body	AK145520	Mcm6
chr1	130314815	NA	-900	TSS	AK077820	Dars
chr1	130337211	NA	-23296	Intergenic	AK077820	Dars
chr1	130353680	NA	-39765	Intergenic	AK077820	Dars
chr1	130354099	Testis	-40184	Intergenic	AK077820	Dars
chr1	130357078	NA	-43163	Intergenic	AK077820	Dars
chr1	130357157	Kidney	-43242	Intergenic	AK077820	Dars
chr1	130432490	NA	52285	Intergenic	NM_009911	Cxcr4
chr1	130432873	Testis	51902	Intergenic	NM_009911	Cxcr4
chr1	130434430	NA	50345	Intergenic	NM_009911	Cxcr4
chr1	130457515	NA	27260	Intergenic	NM_009911	Cxcr4
chr1	130466625	NA	18150	Intergenic	NM_009911	Cxcr4
chr1	130472287	NA	12488	Intergenic	NM_009911	Cxcr4
chr1	130486093	NA	2777	Gene body	Z80111	Cxcr4
chr1	130492157	NA	-3281	Intergenic	NM_009911	Cxcr4
chr1	130525017	NA	-36141	Intergenic	NM_009911	Cxcr4
chr1	130556574	NA	-67698	Intergenic	NM_009911	Cxcr4
chr1	130566850	NA	-77974	Intergenic	NM_009911	Cxcr4
chr1	130567845	NA	-78969	Intergenic	NM_009911	Cxcr4
chr1	130589041	NA	-100165	Intergenic	NM_009911	Cxcr4
chr1	130608063	NA	-119187	Intergenic	NM_009911	Cxcr4
chr1	130644025	NA	-155149	Intergenic	NM_009911	Cxcr4
chr1	130644433	NA	-155557	Intergenic	NM_009911	Cxcr4
chr1	130659727	NA	-170851	Intergenic	NM_009911	Cxcr4
chr1	130696206	NA	-207330	Intergenic	NM_009911	Cxcr4
chr1	130696254	Testis	-207378	Intergenic	NM_009911	Cxcr4
chr1	130696849	Testis	-207973	Intergenic	NM_009911	Cxcr4
chr1	130702346	NA	-213470	Intergenic	NM_009911	Cxcr4
chr1	130705380	NA	-216504	Intergenic	NM_009911	Cxcr4
chr1	130723409	NA	-234533	Intergenic	NM_009911	Cxcr4
chr1	130723563	NA	-234687	Intergenic	NM_009911	Cxcr4
chr1	130751942	NA	-263066	Intergenic	NM_009911	Cxcr4
chr1	130770895	NA	-282019	Intergenic	NM_009911	Cxcr4
chr1	130770928	NA	-282052	Intergenic	NM_009911	Cxcr4
chr1	130771050	NA	-282174	Intergenic	NM_009911	Cxcr4
chr1	130771394	Testis	-282518	Intergenic	NM_009911	Cxcr4
chr1	130847289	NA	-322761	Intergenic	NM_172485	Thsd7b
chr1	130891260	NA	-278790	Intergenic	NM_172485	Thsd7b
chr1	131423765	NA	96135	Intergenic	AK052119	Thsd7b
chr1	131492430	Testis	164800	Intergenic	AK052119	Thsd7b
chr1	131698415	Testis	-113700	Intergenic	AK166575	Thsd7b
chr1	131816658	NA	4543	Gene body	AK166575	Thsd7b
chr1	131984666	NA	172551	Gene body	AK166575	Thsd7b
chr1	132182655	NA	66800	Intergenic	NM_172485	Thsd7b
chr1	132190267	NA	74412	Intergenic	NM_172485	Thsd7b
chr1	132239163	NA	45941	Intergenic	NM_007827	Daf2
chr1	132239299	Testis	45805	Intergenic	NM_007827	Daf2
chr1	132241503	NA	43601	Intergenic	NM_007827	Daf2
chr1	132267588	NA	17516	Intergenic	NM_007827	Daf2
chr1	132267817	NA	17287	Intergenic	NM_007827	Daf2
chr1	132267947	NA	17157	Intergenic	NM_007827	Daf2
chr1	132274541	NA	10563	Intergenic	NM_007827	Daf2
chr1	132444479	NA	28810	Intergenic	NM_009581	Zp3r
chr1	132446577	NA	26712	Intergenic	NM_009581	Zp3r
chr1	132465155	Testis	8134	Intergenic	NM_009581	Zp3r
chr1	132556694	NA	1501	TSS	NM_007576	C4bp
chr1	132558245	NA	-50	TSS	NM_007576	C4bp
chr1	132569993	NA	42398	Gene body	AK016729	Pfkfb2
chr1	132596593	Brain	15798	Gene body	BC018418	Pfkfb2
chr1	132596751	NA	15640	Gene body	BC018418	Pfkfb2
chr1	132615078	NA	1175	TSS	NM_178691	Yod1
chr1	132628316	NA	-236	TSS	AK086121	AA986860
chr1	132632654	NA	4102	Gene body	AK086121	AA986860
chr1	132634144	NA	-2704	TSS	NM_177604	AA986860
chr1	132660728	NA	19533	Intergenic	NM_177604	AA986860
chr1	132660932	NA	19737	Intergenic	NM_177604	AA986860
chr1	132663789	NA	22594	Intergenic	NM_177604	AA986860
chr1	132697037	NA	-441	TSS	NM_144960	Fcamr
chr1	132741339	Liver	18012	Gene body	NM_011082	Pigr
chr1	132741437	Liver	18110	Gene body	NM_011082	Pigr
chr1	132751581	NA	28254	Gene body	NM_011082	Pigr
chr1	132808478	NA	-605	TSS	NM_021380	Il20
chr1	132843555	NA	-6905	Intergenic	BC115793	Il19
chr1	132918053	NA	1630	TSS	NM_010548	Il10
chr1	132936228	NA	14052	Intergenic	NM_008551	Mapkapk2
chr1	132940527	NA	9753	Intergenic	NM_008551	Mapkapk2
chr1	132940597	Testis	9683	Intergenic	NM_008551	Mapkapk2
chr1	132946128	NA	4152	Intergenic	NM_008551	Mapkapk2
chr1	132947556	NA	2724	3End	NM_008551	Mapkapk2
chr1	132954588	Liver	39532	Gene body	NM_008551	Mapkapk2
chr1	132957780	NA	36340	Gene body	NM_008551	Mapkapk2
chr1	132968236	NA	25884	Gene body	NM_008551	Mapkapk2
chr1	132969383	NA	24737	Gene body	NM_008551	Mapkapk2
chr1	132972114	NA	22006	Gene body	NM_008551	Mapkapk2
chr1	132976663	NA	17457	Gene body	NM_008551	Mapkapk2
chr1	132980626	NA	13494	Gene body	NM_008551	Mapkapk2
chr1	132981129	NA	12991	Gene body	NM_008551	Mapkapk2
chr1	132991189	NA	2931	Gene body	NM_008551	Mapkapk2
chr1	133013341	NA	11676	Intergenic	NM_145508	Dyrk3
chr1	133013503	NA	11514	Intergenic	NM_145508	Dyrk3
chr1	133015824	NA	9193	Intergenic	NM_145508	Dyrk3
chr1	133033067	NA	1744	TSS	NM_145508	Dyrk3
chr1	133035929	NA	-1118	TSS	NM_145508	Dyrk3
chr1	133036260	NA	-1449	TSS	NM_145508	Dyrk3
chr1	133055640	NA	161	3End	AK078472	Lgtn
chr1	133056791	Liver	1312	3End	AK078472	Lgtn
chr1	133056869	NA	1390	3End	AK078472	Lgtn
chr1	133084853	NA	7874	Intergenic	AK047005	Lgtn
chr1	133092543	NA	4132	Gene body	AY261333	Rassf5
chr1	133095829	NA	846	TSS	AY261333	Rassf5
chr1	133095831	NA	844	TSS	AY261333	Rassf5
chr1	133096661	NA	14	TSS	AY261333	Rassf5
chr1	133121681	NA	20074	Gene body	NM_018750	Rassf5
chr1	133124593	NA	17162	Gene body	NM_018750	Rassf5
chr1	133135296	NA	6459	Gene body	NM_018750	Rassf5
chr1	133136096	NA	5659	Gene body	NM_018750	Rassf5
chr1	133136530	NA	5225	Gene body	NM_018750	Rassf5
chr1	133138303	NA	3452	Gene body	NM_018750	Rassf5
chr1	133138674	NA	3081	Gene body	NM_018750	Rassf5
chr1	133139158	Liver	2597	Gene body	NM_018750	Rassf5
chr1	133141672	NA	83	TSS	NM_018750	Rassf5
chr1	133153399	Liver	22741	Gene body	NM_019777	Ikbke
chr1	133156742	NA	19398	Gene body	NM_019777	Ikbke
chr1	133157411	NA	18729	Gene body	NM_019777	Ikbke
chr1	133157581	NA	18559	Gene body	NM_019777	Ikbke
chr1	133166446	NA	7079	Gene body	BC037446	Ikbke
chr1	133166511	NA	7014	Gene body	BC037446	Ikbke
chr1	133166578	NA	6947	Gene body	BC037446	Ikbke
chr1	133166648	NA	6877	Gene body	BC037446	Ikbke
chr1	133172333	NA	1192	TSS	BC037446	Ikbke
chr1	133172471	NA	1054	TSS	BC037446	Ikbke
chr1	133172683	NA	842	TSS	BC037446	Ikbke
chr1	133183615	NA	240323	Gene body	NM_001081011	Srgap2
chr1	133195044	NA	34603	Gene body	AK161932	Srgap2
chr1	133196426	Brain	33221	Gene body	AK161932	Srgap2
chr1	133248450	NA	10152	Intergenic	AK143649	Srgap2
chr1	133443549	NA	7100	Intergenic	NM_175382	2700049P18Rik
chr1	133475293	NA	-20397	Intergenic	NM_011924	Avpr1b
chr1	133496568	Testis	878	TSS	NM_011924	Avpr1b
chr1	133496639	NA	949	TSS	NM_011924	Avpr1b
chr1	133496711	Testis	1021	TSS	NM_011924	Avpr1b
chr1	133509992	NA	1415	3End	NM_011924	Avpr1b
chr1	133510828	NA	2251	3End	NM_011924	Avpr1b
chr1	133510981	NA	2404	3End	NM_011924	Avpr1b
chr1	133514180	NA	5603	Intergenic	NM_011924	Avpr1b
chr1	133517160	Liver	8583	Intergenic	NM_011924	Avpr1b
chr1	133608289	NA	23018	Gene body	NM_145509	5430435G22Rik
chr1	133610078	Testis	37	3End	AK036056	Rab7b
chr1	133611136	NA	25865	Gene body	AK079999	Rab42
chr1	133611710	NA	26439	Gene body	AK079999	Rab42
chr1	133631395	NA	-9203	Intergenic	NM_177243	Slc26a9
chr1	133634042	NA	-6556	Intergenic	NM_177243	Slc26a9
chr1	133640672	NA	74	TSS	NM_177243	Slc26a9
chr1	133643423	NA	2825	Gene body	NM_177243	Slc26a9
chr1	133648523	NA	7925	Gene body	NM_177243	Slc26a9
chr1	133648565	NA	7967	Gene body	NM_177243	Slc26a9
chr1	133651634	NA	11036	Gene body	NM_177243	Slc26a9
chr1	133653976	NA	13378	Gene body	NM_177243	Slc26a9
chr1	133667697	NA	715	3End	NM_177243	Slc26a9
chr1	133706998	NA	13021	Gene body	NM_178079	4732466D17Rik
chr1	133710076	NA	16099	Gene body	NM_178079	4732466D17Rik
chr1	133713472	NA	19495	Gene body	NM_178079	4732466D17Rik
chr1	133725881	NA	1328	TSS	NM_173865	Slc41a1
chr1	133733889	NA	9336	Gene body	NM_173865	Slc41a1
chr1	133740531	NA	15978	Gene body	NM_173865	Slc41a1
chr1	133740594	NA	16041	Gene body	NM_173865	Slc41a1
chr1	133741088	NA	16535	Gene body	NM_173865	Slc41a1
chr1	133741151	NA	16598	Gene body	NM_173865	Slc41a1
chr1	133744057	NA	19504	Gene body	NM_173865	Slc41a1
chr1	133781120	NA	11656	Intergenic	AK079752	Rab29
chr1	133839960	NA	10411	Intergenic	BC039951	Nucks1
chr1	133839962	NA	10413	Intergenic	BC039951	Nucks1
chr1	133840278	NA	10729	Intergenic	BC039951	Nucks1
chr1	133844331	NA	14782	Intergenic	BC039951	Nucks1
chr1	133850178	NA	-9365	Intergenic	AK035428	Slc45a3
chr1	133861462	NA	1919	TSS	AK035428	Slc45a3
chr1	133865792	NA	-1393	TSS	NM_145977	Slc45a3
chr1	133867385	NA	200	TSS	NM_145977	Slc45a3
chr1	133868553	NA	1368	TSS	NM_145977	Slc45a3
chr1	133868920	NA	1735	TSS	NM_145977	Slc45a3
chr1	133870920	Liver	3735	Gene body	NM_145977	Slc45a3
chr1	133877048	NA	17505	Gene body	AK035428	Slc45a3
chr1	133889176	Liver	9635	Intergenic	NM_145977	Slc45a3
chr1	133924040	NA	40470	Gene body	AK044667	Mfsd4
chr1	133924777	NA	39733	Gene body	AK044667	Mfsd4
chr1	133954417	NA	10093	Gene body	AK038882	Mfsd4
chr1	133958241	NA	6269	Gene body	AK038882	Mfsd4
chr1	133959450	Kidney	5060	Gene body	AK038882	Mfsd4
chr1	133960996	NA	3514	Gene body	AK038882	Mfsd4
chr1	133961009	NA	3501	Gene body	AK038882	Mfsd4
chr1	133963729	NA	781	TSS	AK038882	Mfsd4
chr1	133973057	NA	-8547	Intergenic	NM_172510	Mfsd4
chr1	134000519	NA	9717	Intergenic	NM_008795	Pctk3
chr1	134013253	NA	23008	Gene body	NM_008795	Pctk3
chr1	134014389	NA	21872	Gene body	NM_008795	Pctk3
chr1	134018596	NA	17665	Gene body	NM_008795	Pctk3
chr1	134025255	NA	11006	Gene body	NM_008795	Pctk3
chr1	134027162	NA	9099	Gene body	NM_008795	Pctk3
chr1	134030332	NA	5929	Gene body	NM_008795	Pctk3
chr1	134030512	NA	5749	Gene body	NM_008795	Pctk3
chr1	134033743	NA	2518	Gene body	NM_008795	Pctk3
chr1	134038482	NA	-2221	TSS	NM_008795	Pctk3
chr1	134038633	NA	-2372	TSS	NM_008795	Pctk3
chr1	134039855	NA	-3594	Intergenic	NM_008795	Pctk3
chr1	134046560	NA	-10299	Intergenic	NM_008795	Pctk3
chr1	134047518	NA	-11257	Intergenic	NM_008795	Pctk3
chr1	134048465	NA	-12204	Intergenic	NM_008795	Pctk3
chr1	134057338	NA	-21077	Intergenic	NM_008795	Pctk3
chr1	134098127	NA	10120	Gene body	BC066109	Lemd1
chr1	134099845	NA	11838	Gene body	BC066109	Lemd1
chr1	134166014	NA	10210	Intergenic	AK016010	Lemd1
chr1	134180968	Testis	-14234	Intergenic	NM_144810	Klhdc8a
chr1	134182714	NA	-12488	Intergenic	NM_144810	Klhdc8a
chr1	134194672	NA	-530	TSS	NM_144810	Klhdc8a
chr1	134198605	Brain	3403	Gene body	NM_144810	Klhdc8a
chr1	134201262	NA	6060	Gene body	NM_144810	Klhdc8a
chr1	134207525	NA	3591	Intergenic	NM_144810	Klhdc8a
chr1	134208175	NA	4241	Intergenic	NM_144810	Klhdc8a
chr1	134212875	NA	161	TSS	BC046833	Nuak2
chr1	134214793	NA	2079	Gene body	BC046833	Nuak2
chr1	134222267	NA	9553	Gene body	NM_028778	Nuak2
chr1	134224369	NA	11655	Gene body	NM_028778	Nuak2
chr1	134224431	NA	11717	Gene body	NM_028778	Nuak2
chr1	134228145	NA	15431	Gene body	NM_028778	Nuak2
chr1	134228150	NA	15436	Gene body	NM_028778	Nuak2
chr1	134232140	NA	2075	3End	BC046833	Nuak2
chr1	134254292	NA	33566	Gene body	NM_178874	Tmcc2
chr1	134257154	NA	30704	Gene body	NM_178874	Tmcc2
chr1	134257158	NA	30700	Gene body	NM_178874	Tmcc2
chr1	134257300	NA	30558	Gene body	NM_178874	Tmcc2
chr1	134257369	NA	30489	Gene body	NM_178874	Tmcc2
chr1	134257455	Testis	30403	Gene body	NM_178874	Tmcc2
chr1	134257605	Testis	30253	Gene body	NM_178874	Tmcc2
chr1	134257607	NA	30251	Gene body	NM_178874	Tmcc2
chr1	134257694	Testis	30164	Gene body	NM_178874	Tmcc2
chr1	134258245	NA	29613	Gene body	NM_178874	Tmcc2
chr1	134263591	NA	873	TSS	AK165309	Tmcc2
chr1	134267510	NA	-3046	Intergenic	AK165309	Tmcc2
chr1	134268431	NA	-3967	Intergenic	AK165309	Tmcc2
chr1	134271558	NA	-7094	Intergenic	AK165309	Tmcc2
chr1	134277473	NA	9422	Gene body	AK157378	Tmcc2
chr1	134277585	NA	9310	Gene body	AK157378	Tmcc2
chr1	134280649	NA	6246	Gene body	AK157378	Tmcc2
chr1	134280651	NA	6244	Gene body	AK157378	Tmcc2
chr1	134285293	NA	1602	TSS	AK157378	Tmcc2
chr1	134286548	NA	347	TSS	AK157378	Tmcc2
chr1	134286761	NA	134	TSS	AK157378	Tmcc2
chr1	134294499	Testis	-6641	Intergenic	NM_178874	Tmcc2
chr1	134304658	NA	-9371	Intergenic	NM_172516	Ripk5
chr1	134313947	NA	-82	TSS	NM_172516	Ripk5
chr1	134329771	NA	15742	Gene body	NM_172516	Ripk5
chr1	134362054	NA	48025	Gene body	NM_172516	Ripk5
chr1	134379770	Liver	5814	Gene body	BC057632	Rbbp5
chr1	134397208	NA	23252	Gene body	AK171177	Rbbp5
chr1	134402837	NA	31	TSS	NM_029025	Tmem81
chr1	134408983	NA	11079	Gene body	BC053033	Cntn2
chr1	134411468	NA	8594	Gene body	BC053033	Cntn2
chr1	134411594	NA	8468	Gene body	BC053033	Cntn2
chr1	134413520	NA	6542	Gene body	BC053033	Cntn2
chr1	134413580	NA	6482	Gene body	BC053033	Cntn2
chr1	134414232	NA	5830	Gene body	BC053033	Cntn2
chr1	134415418	NA	4644	Gene body	BC053033	Cntn2
chr1	134416565	NA	3497	Gene body	BC053033	Cntn2
chr1	134417249	NA	2813	Gene body	BC053033	Cntn2
chr1	134422009	NA	-1947	TSS	BC053033	Cntn2
chr1	134422726	NA	-2664	TSS	BC053033	Cntn2
chr1	134425742	NA	-5680	Intergenic	BC053033	Cntn2
chr1	134457560	NA	9005	Intergenic	AK129207	Nfasc
chr1	134457685	NA	8880	Intergenic	AK129207	Nfasc
chr1	134457829	NA	8736	Intergenic	AK129207	Nfasc
chr1	134466292	NA	273	3End	AK129207	Nfasc
chr1	134469406	NA	940	3End	AK138636	Nfasc
chr1	134470547	Testis	167795	Gene body	AK138636	Nfasc
chr1	134478561	NA	159781	Gene body	AK138636	Nfasc
chr1	134481733	NA	156609	Gene body	AK138636	Nfasc
chr1	134483610	Liver	12812	Intergenic	AK052440	Nfasc
chr1	134483912	NA	12510	Intergenic	AK052440	Nfasc
chr1	134494864	NA	1558	3End	AK052440	Nfasc
chr1	134535068	NA	-30103	Intergenic	BC040754	BC040754
chr1	134545029	NA	-20142	Intergenic	BC040754	BC040754
chr1	134546871	Brain	-18300	Intergenic	BC040754	BC040754
chr1	134546976	NA	-18195	Intergenic	BC040754	BC040754
chr1	134547540	NA	-17631	Intergenic	BC040754	BC040754
chr1	134549983	NA	-15188	Intergenic	BC040754	BC040754
chr1	134550135	NA	-15036	Intergenic	BC040754	BC040754
chr1	134551311	NA	-13860	Intergenic	BC040754	BC040754
chr1	134565984	NA	813	TSS	BC040754	BC040754
chr1	134601548	NA	2355	Gene body	AK129207	Nfasc
chr1	134612172	NA	-8269	Intergenic	AK129207	Nfasc
chr1	134612392	Liver	-8489	Intergenic	AK129207	Nfasc
chr1	134615077	NA	-11174	Intergenic	AK129207	Nfasc
chr1	134620132	NA	-16229	Intergenic	AK129207	Nfasc
chr1	134629240	NA	9102	Gene body	AK052440	Nfasc
chr1	134651920	NA	-13578	Intergenic	AK052440	Nfasc
chr1	134656129	NA	-17787	Intergenic	AK052440	Nfasc
chr1	134657906	NA	-19564	Intergenic	AK052440	Nfasc
chr1	134709477	NA	-67454	Intergenic	NM_010732	Lrrn2
chr1	134718417	NA	-58514	Intergenic	NM_010732	Lrrn2
chr1	134750464	NA	-26467	Intergenic	NM_010732	Lrrn2
chr1	134778893	NA	1962	TSS	NM_010732	Lrrn2
chr1	134782640	NA	5709	Gene body	NM_010732	Lrrn2
chr1	134795824	NA	18893	Gene body	NM_010732	Lrrn2
chr1	134796839	NA	19908	Gene body	NM_010732	Lrrn2
chr1	134797449	NA	20518	Gene body	NM_010732	Lrrn2
chr1	134814703	NA	37772	Gene body	NM_010732	Lrrn2
chr1	134825391	NA	48460	Gene body	NM_010732	Lrrn2
chr1	134833887	Kidney	56956	Gene body	NM_010732	Lrrn2
chr1	134834538	Testis	57607	Gene body	NM_010732	Lrrn2
chr1	134834608	NA	57677	Gene body	NM_010732	Lrrn2
chr1	134834762	Testis	57831	Gene body	NM_010732	Lrrn2
chr1	134834907	Testis	57976	Gene body	NM_010732	Lrrn2
chr1	134834988	NA	58057	Gene body	NM_010732	Lrrn2
chr1	134835455	NA	58524	Gene body	NM_010732	Lrrn2
chr1	134835468	NA	58537	Gene body	NM_010732	Lrrn2
chr1	134842433	NA	5899	Intergenic	NM_010732	Lrrn2
chr1	134848604	NA	12070	Intergenic	NM_010732	Lrrn2
chr1	134848714	NA	12180	Intergenic	NM_010732	Lrrn2
chr1	134853461	Liver	16927	Intergenic	NM_010732	Lrrn2
chr1	134861468	NA	21328	Intergenic	AK043359	AK043359
chr1	134926855	NA	305	TSS	AK139535	Mdm4
chr1	134945560	NA	2972	Gene body	BC132141	Pik3c2b
chr1	134960012	Brain	17424	Gene body	AK165803	Pik3c2b
chr1	134965346	NA	736	3End	AK165803	Pik3c2b
chr1	134968420	NA	3810	Intergenic	AK165803	Pik3c2b
chr1	134968502	NA	3892	Intergenic	AK165803	Pik3c2b
chr1	134973555	NA	30967	Gene body	BC132141	Pik3c2b
chr1	134973739	Liver	31151	Gene body	BC132141	Pik3c2b
chr1	134973995	NA	31407	Gene body	BC132141	Pik3c2b
chr1	134977010	NA	34422	Gene body	BC132141	Pik3c2b
chr1	134980840	NA	2926	3End	BC132141	Pik3c2b
chr1	134980937	NA	3023	Intergenic	BC132141	Pik3c2b
chr1	134981674	NA	3760	Intergenic	BC132141	Pik3c2b
chr1	135000138	Liver	22224	Intergenic	BC132141	Pik3c2b
chr1	135000396	NA	22482	Intergenic	BC132141	Pik3c2b
chr1	135020929	NA	-6991	Intergenic	BC006897	Ppp1r15b
chr1	135024636	NA	-3284	Intergenic	BC006897	Ppp1r15b
chr1	135043036	NA	9231	Intergenic	NM_133819	Ppp1r15b
chr1	135049497	Testis	15692	Intergenic	NM_133819	Ppp1r15b
chr1	135075137	NA	41332	Intergenic	NM_133819	Ppp1r15b
chr1	135078486	NA	44681	Intergenic	NM_133819	Ppp1r15b
chr1	135079807	NA	46002	Intergenic	NM_133819	Ppp1r15b
chr1	135105091	NA	-37591	Intergenic	AK173074	Plekha6
chr1	135105282	NA	-37400	Intergenic	AK173074	Plekha6
chr1	135106261	NA	-36421	Intergenic	AK173074	Plekha6
chr1	135106754	NA	-35928	Intergenic	AK173074	Plekha6
chr1	135106816	NA	-35866	Intergenic	AK173074	Plekha6
chr1	135110505	NA	-32177	Intergenic	AK173074	Plekha6
chr1	135111033	NA	-31649	Intergenic	AK173074	Plekha6
chr1	135111949	NA	-30733	Intergenic	AK173074	Plekha6
chr1	135113369	NA	-29313	Intergenic	AK173074	Plekha6
chr1	135133776	Kidney	-8906	Intergenic	AK173074	Plekha6
chr1	135133948	NA	-8734	Intergenic	AK173074	Plekha6
chr1	135134406	NA	-8276	Intergenic	AK173074	Plekha6
chr1	135147561	NA	18571	Gene body	AK145464	AK145464
chr1	135149145	NA	16987	Gene body	AK145464	AK145464
chr1	135151020	NA	15112	Gene body	AK145464	AK145464
chr1	135153072	NA	13060	Gene body	AK145464	AK145464
chr1	135158938	NA	7194	Gene body	AK145464	AK145464
chr1	135161995	NA	4137	Gene body	AK145464	AK145464
chr1	135162520	NA	3612	Gene body	AK145464	AK145464
chr1	135163851	Kidney	2281	Gene body	AK145464	AK145464
chr1	135164791	NA	1341	TSS	AK145464	AK145464
chr1	135171971	NA	3186	Gene body	AK149273	Plekha6
chr1	135174271	NA	5486	Gene body	AK149273	Plekha6
chr1	135175355	NA	6570	Gene body	AK149273	Plekha6
chr1	135178817	NA	-9748	Intergenic	AK020645	AK020645
chr1	135182682	NA	-5883	Intergenic	AK020645	AK020645
chr1	135184483	NA	-4082	Intergenic	AK020645	AK020645
chr1	135190462	NA	944	3End	AK020645	AK020645
chr1	135194916	NA	-2621	TSS	BC025841	Plekha6
chr1	135198687	Liver	461	3End	NM_182930	Plekha6
chr1	135199244	NA	-763	TSS	BC025841	Plekha6
chr1	135206506	NA	107	TSS	AY707858	Kiss1
chr1	135207343	NA	944	TSS	AY707858	Kiss1
chr1	135211963	NA	5564	Gene body	AY707858	Kiss1
chr1	135218019	NA	11620	Gene body	NM_026680	Golt1a
chr1	135225875	NA	19476	Gene body	AY707856	Kiss1
chr1	135249862	Brain	2720	Gene body	NM_031192	Ren1
chr1	135258358	NA	1458	3End	NM_031192	Ren1
chr1	135258745	NA	-1618	TSS	NM_175443	Etnk2
chr1	135259490	NA	-873	TSS	NM_175443	Etnk2
chr1	135261539	NA	-369	TSS	AK087818	Etnk2
chr1	135261886	NA	-22	TSS	AK087818	Etnk2
chr1	135261933	Liver	25	TSS	AK087818	Etnk2
chr1	135262228	NA	320	TSS	AK087818	Etnk2
chr1	135262311	NA	403	TSS	AK087818	Etnk2
chr1	135262696	Liver	788	TSS	AK087818	Etnk2
chr1	135263527	Liver	1619	TSS	AK087818	Etnk2
chr1	135263606	Liver	1698	TSS	AK087818	Etnk2
chr1	135263732	Liver	1824	TSS	AK087818	Etnk2
chr1	135268530	Liver	8167	Gene body	NM_175443	Etnk2
chr1	135268918	NA	8555	Gene body	NM_175443	Etnk2
chr1	135272130	NA	503	3End	NM_175443	Etnk2
chr1	135279692	NA	41097	Gene body	NM_011439	Sox13
chr1	135280170	NA	40619	Gene body	NM_011439	Sox13
chr1	135285821	NA	1401	TSS	AJ000740	sox-13
chr1	135290091	NA	-2869	TSS	AJ000740	sox-13
chr1	135294218	NA	-6996	Intergenic	AJ000740	sox-13
chr1	135315168	NA	5621	Gene body	NM_011439	Sox13
chr1	135319865	NA	924	TSS	NM_011439	Sox13
chr1	135331702	NA	-10913	Intergenic	NM_011439	Sox13
chr1	135337004	Liver	-16215	Intergenic	NM_011439	Sox13
chr1	135344565	Testis	-23776	Intergenic	NM_011439	Sox13
chr1	135345701	NA	-24912	Intergenic	NM_011439	Sox13
chr1	135348663	NA	-27874	Intergenic	NM_011439	Sox13
chr1	135349352	NA	-28563	Intergenic	NM_011439	Sox13
chr1	135359886	NA	-39097	Intergenic	NM_011439	Sox13
chr1	135432637	NA	67821	Intergenic	NM_009227	Snrpe
chr1	135440538	NA	59920	Intergenic	NM_009227	Snrpe
chr1	135445535	NA	54923	Intergenic	NM_009227	Snrpe
chr1	135472253	NA	28205	Intergenic	NM_009227	Snrpe
chr1	135525702	NA	25882	Gene body	BC058552	Zc3h11a
chr1	135566119	NA	-8162	Intergenic	NM_144530	Zc3h11a
chr1	135587914	NA	-1321	TSS	NM_172842	Lax1
chr1	135590315	NA	-3722	Intergenic	NM_172842	Lax1
chr1	135607529	NA	3029	Intergenic	BC109173	Atp2b4
chr1	135635856	NA	61475	Gene body	AK143672	Atp2b4
chr1	135656135	NA	-5809	Intergenic	BC109173	Atp2b4
chr1	135668101	NA	-17775	Intergenic	BC109173	Atp2b4
chr1	135681185	NA	16146	Gene body	AK143672	Atp2b4
chr1	135683210	NA	14121	Gene body	AK143672	Atp2b4
chr1	135685144	NA	12187	Gene body	AK143672	Atp2b4
chr1	135704756	NA	-7425	Intergenic	AK143672	Atp2b4
chr1	135717646	NA	-20315	Intergenic	AK143672	Atp2b4
chr1	135756587	NA	37188	Intergenic	NM_054076	Optc
chr1	135756967	NA	36808	Intergenic	NM_054076	Optc
chr1	135772443	NA	21332	Intergenic	NM_054076	Optc
chr1	135783375	NA	10400	Intergenic	NM_054076	Optc
chr1	135783908	NA	9867	Intergenic	NM_054076	Optc
chr1	135803375	NA	236	TSS	AK053318	Optc
chr1	135809868	NA	8086	Gene body	NM_054077	Prelp
chr1	135811483	Brain	6471	Gene body	NM_054077	Prelp
chr1	135814291	NA	3663	Gene body	NM_054077	Prelp
chr1	135814715	NA	3239	Gene body	NM_054077	Prelp
chr1	135821144	NA	-3190	Intergenic	NM_054077	Prelp
chr1	135830361	NA	-12407	Intergenic	NM_054077	Prelp
chr1	135831587	NA	-13633	Intergenic	NM_054077	Prelp
chr1	135834531	NA	-16577	Intergenic	NM_054077	Prelp
chr1	135836150	NA	-18196	Intergenic	NM_054077	Prelp
chr1	135875645	NA	-57691	Intergenic	NM_054077	Prelp
chr1	135875920	NA	-57966	Intergenic	NM_054077	Prelp
chr1	135876863	NA	-57228	Intergenic	NM_021355	Fmod
chr1	135902892	NA	-31199	Intergenic	NM_021355	Fmod
chr1	135925004	NA	-9087	Intergenic	NM_021355	Fmod
chr1	135952614	NA	7760	Intergenic	NM_021355	Fmod
chr1	135955515	Kidney	10661	Intergenic	NM_021355	Fmod
chr1	135956960	NA	12106	Intergenic	NM_021355	Fmod
chr1	135957640	NA	12786	Intergenic	NM_021355	Fmod
chr1	135957902	NA	13048	Intergenic	NM_021355	Fmod
chr1	135959490	NA	11951	Intergenic	NM_007570	Btg2
chr1	135959609	NA	11832	Intergenic	NM_007570	Btg2
chr1	135962946	NA	8495	Intergenic	NM_007570	Btg2
chr1	135964572	NA	6869	Intergenic	NM_007570	Btg2
chr1	135964603	Testis	6838	Intergenic	NM_007570	Btg2
chr1	135973311	Brain	2421	Gene body	NM_007570	Btg2
chr1	135975489	NA	243	TSS	NM_007570	Btg2
chr1	135976674	NA	-942	TSS	NM_007570	Btg2
chr1	135977934	NA	-2202	TSS	NM_007570	Btg2
chr1	135980785	NA	-5053	Intergenic	NM_007570	Btg2
chr1	135992492	NA	-15326	Intergenic	NM_027979	Chit1
chr1	135992807	Brain	-15011	Intergenic	NM_027979	Chit1
chr1	135992809	NA	-15009	Intergenic	NM_027979	Chit1
chr1	135993314	NA	-14504	Intergenic	NM_027979	Chit1
chr1	135994764	NA	-13054	Intergenic	NM_027979	Chit1
chr1	135995016	NA	-12802	Intergenic	NM_027979	Chit1
chr1	135996621	NA	-11197	Intergenic	NM_027979	Chit1
chr1	136005521	NA	-2297	TSS	NM_027979	Chit1
chr1	136009685	NA	1867	TSS	NM_027979	Chit1
chr1	136012389	NA	4571	Gene body	NM_027979	Chit1
chr1	136013931	NA	6113	Gene body	NM_027979	Chit1
chr1	136031006	NA	23188	Gene body	NM_027979	Chit1
chr1	136035448	NA	27630	Gene body	NM_027979	Chit1
chr1	136039864	NA	32046	Gene body	NM_027979	Chit1
chr1	136040025	NA	32207	Gene body	NM_027979	Chit1
chr1	136074221	NA	-4836	Intergenic	NM_007695	Chi3l1
chr1	136074318	NA	-4739	Intergenic	NM_007695	Chi3l1
chr1	136074755	NA	-4302	Intergenic	NM_007695	Chi3l1
chr1	136078723	NA	-334	TSS	NM_007695	Chi3l1
chr1	136091068	NA	1044	TSS	NM_016749	Mybph
chr1	136092470	NA	2446	Gene body	NM_016749	Mybph
chr1	136092591	NA	2567	Gene body	NM_016749	Mybph
chr1	136106861	NA	9052	Intergenic	NM_016749	Mybph
chr1	136115389	NA	16615	Gene body	NM_001008533	Adora1
chr1	136116292	NA	15712	Gene body	NM_001008533	Adora1
chr1	136120236	Liver	11768	Gene body	NM_001008533	Adora1
chr1	136122146	NA	9858	Gene body	NM_001008533	Adora1
chr1	136128463	NA	3541	Gene body	NM_001008533	Adora1
chr1	136130592	NA	1412	TSS	NM_001008533	Adora1
chr1	136130857	NA	1147	TSS	NM_001008533	Adora1
chr1	136130976	NA	1028	TSS	NM_001008533	Adora1
chr1	136134047	NA	-2039	TSS	NM_001039510	Adora1
chr1	136134340	NA	-2332	TSS	NM_001039510	Adora1
chr1	136136234	Liver	-4226	Intergenic	NM_001039510	Adora1
chr1	136138189	NA	-6181	Intergenic	NM_001039510	Adora1
chr1	136140272	NA	-8264	Intergenic	NM_001039510	Adora1
chr1	136143049	Brain	-11041	Intergenic	NM_001039510	Adora1
chr1	136152338	NA	-20330	Intergenic	NM_001039510	Adora1
chr1	136186730	Testis	141	TSS	NM_031189	Myog
chr1	136186763	NA	174	TSS	NM_031189	Myog
chr1	136186999	Testis	410	TSS	NM_031189	Myog
chr1	136187023	Testis	434	TSS	NM_031189	Myog
chr1	136187062	Testis	473	TSS	NM_031189	Myog
chr1	136187319	NA	730	TSS	NM_031189	Myog
chr1	136193911	NA	35147	Gene body	AK173053	Ppfia4
chr1	136194057	NA	35001	Gene body	AK173053	Ppfia4
chr1	136194130	NA	34928	Gene body	AK173053	Ppfia4
chr1	136219639	NA	9419	Gene body	AK173053	Ppfia4
chr1	136229367	NA	-309	TSS	AK173053	Ppfia4
chr1	136230161	NA	-1103	TSS	AK173053	Ppfia4
chr1	136234374	Brain	-5316	Intergenic	AK173053	Ppfia4
chr1	136254991	NA	3585	Gene body	AK006183	Tmem183a
chr1	136255087	NA	3489	Gene body	AK006183	Tmem183a
chr1	136257445	NA	1131	TSS	NM_001042485	Tmem183a
chr1	136258603	NA	-27	TSS	AK006183	Tmem183a
chr1	136304710	NA	2106	Gene body	AK049717	Cyb5r1
chr1	136311962	NA	-81	TSS	NM_028320	Adipor1
chr1	136323103	NA	10767	Gene body	AK143680	Adipor1
chr1	136329812	NA	894	3End	AK143680	Adipor1
chr1	136392719	NA	1483	TSS	NM_145510	Rabif
chr1	136410962	Testis	6501	Intergenic	NM_145510	Rabif
chr1	136414522	NA	10061	Intergenic	NM_145510	Rabif
chr1	136420073	NA	15612	Intergenic	NM_145510	Rabif
chr1	136427350	NA	10172	Intergenic	AK016512	4931440L10Rik
chr1	136434123	NA	3399	Intergenic	AK016512	4931440L10Rik
chr1	136482480	NA	25709	Gene body	AK163481	Jarid1b
chr1	136509676	NA	6308	Intergenic	AK163481	Jarid1b
chr1	136536284	NA	6830	Intergenic	NM_152895	Jarid1b
chr1	136544293	NA	1036	TSS	NM_009307	Syt2
chr1	136547546	NA	4289	Gene body	NM_009307	Syt2
chr1	136548325	NA	5068	Gene body	NM_009307	Syt2
chr1	136570404	NA	27147	Gene body	NM_009307	Syt2
chr1	136594138	NA	-11738	Intergenic	AF257304	Syt2
chr1	136594214	NA	-11662	Intergenic	AF257304	Syt2
chr1	136594341	NA	-11535	Intergenic	AF257304	Syt2
chr1	136601242	NA	-4634	Intergenic	AF257304	Syt2
chr1	136602023	NA	-3853	Intergenic	AF257304	Syt2
chr1	136609465	NA	3589	Gene body	AF257304	Syt2
chr1	136610005	NA	4129	Gene body	AF257304	Syt2
chr1	136615554	NA	9678	Gene body	AF257304	Syt2
chr1	136616387	NA	10511	Gene body	AF257304	Syt2
chr1	136618843	NA	12967	Gene body	AF257304	Syt2
chr1	136619574	NA	13698	Gene body	AF257304	Syt2
chr1	136619639	NA	13763	Gene body	AF257304	Syt2
chr1	136619711	NA	13835	Gene body	AF257304	Syt2
chr1	136655860	NA	196657	Gene body	BC145746	Ppp1r12b
chr1	136743167	Brain	-170	TSS	AK039445	Ppp1r12b
chr1	136744408	NA	-1411	TSS	AK039445	Ppp1r12b
chr1	136744474	NA	-1477	TSS	AK039445	Ppp1r12b
chr1	136747326	NA	-4329	Intergenic	AK039445	Ppp1r12b
chr1	136748949	Brain	-5952	Intergenic	AK039445	Ppp1r12b
chr1	136750204	NA	-7207	Intergenic	AK039445	Ppp1r12b
chr1	136762395	NA	-19398	Intergenic	AK039445	Ppp1r12b
chr1	136762441	NA	-19444	Intergenic	AK039445	Ppp1r12b
chr1	136769007	NA	-26010	Intergenic	AK039445	Ppp1r12b
chr1	136788642	NA	-45645	Intergenic	AK039445	Ppp1r12b
chr1	136803449	NA	49068	Gene body	NM_001081307	Ppp1r12b
chr1	136810337	NA	42180	Gene body	NM_001081307	Ppp1r12b
chr1	136815628	NA	36889	Gene body	NM_001081307	Ppp1r12b
chr1	136831944	NA	20573	Gene body	NM_001081307	Ppp1r12b
chr1	136856136	NA	-3017	Intergenic	NM_026024	Ube2t
chr1	136883696	Testis	118157	Gene body	NM_001033409	Lgr6
chr1	136883810	NA	118043	Gene body	NM_001033409	Lgr6
chr1	136883848	NA	118005	Gene body	NM_001033409	Lgr6
chr1	136884723	NA	117130	Gene body	NM_001033409	Lgr6
chr1	136902292	NA	99561	Gene body	NM_001033409	Lgr6
chr1	136921502	NA	80351	Gene body	NM_001033409	Lgr6
chr1	136969567	NA	32286	Gene body	NM_001033409	Lgr6
chr1	136972498	NA	29355	Gene body	NM_001033409	Lgr6
chr1	136993052	NA	8801	Gene body	NM_001033409	Lgr6
chr1	136993811	Liver	8042	Gene body	NM_001033409	Lgr6
chr1	136995002	NA	6851	Gene body	NM_001033409	Lgr6
chr1	137008766	NA	17561	Gene body	NM_007955	Ptprv
chr1	137057421	NA	6461	Gene body	NM_134438	Gpr37l1
chr1	137057424	Testis	6458	Gene body	NM_134438	Gpr37l1
chr1	137057675	NA	6207	Gene body	NM_134438	Gpr37l1
chr1	137059619	NA	4263	Gene body	NM_134438	Gpr37l1
chr1	137063471	NA	411	TSS	NM_134438	Gpr37l1
chr1	137064077	NA	-195	TSS	NM_134438	Gpr37l1
chr1	137064176	NA	-294	TSS	NM_134438	Gpr37l1
chr1	137070026	Kidney	-6144	Intergenic	NM_134438	Gpr37l1
chr1	137070075	NA	-6193	Intergenic	NM_134438	Gpr37l1
chr1	137074419	NA	-10537	Intergenic	NM_134438	Gpr37l1
chr1	137080856	NA	-16974	Intergenic	NM_134438	Gpr37l1
chr1	137092752	NA	-28870	Intergenic	NM_134438	Gpr37l1
chr1	137095065	NA	-31183	Intergenic	NM_134438	Gpr37l1
chr1	137131367	NA	18788	Intergenic	NM_007921	Elf3
chr1	137131496	NA	18659	Intergenic	NM_007921	Elf3
chr1	137140358	NA	9797	Intergenic	NM_007921	Elf3
chr1	137153649	Kidney	1366	TSS	NM_007921	Elf3
chr1	137154642	NA	373	TSS	NM_007921	Elf3
chr1	137168020	NA	12586	Gene body	NM_145417	Rnpep
chr1	137178565	NA	2041	Gene body	NM_145417	Rnpep
chr1	137178567	NA	2039	Gene body	NM_145417	Rnpep
chr1	137178956	NA	1650	TSS	NM_145417	Rnpep
chr1	137181369	NA	-763	TSS	NM_145417	Rnpep
chr1	137181722	Testis	-1116	TSS	NM_145417	Rnpep
chr1	137221959	NA	570	TSS	NM_053106	Lmod1
chr1	137238897	NA	17508	Gene body	NM_053106	Lmod1
chr1	137244348	NA	22959	Gene body	NM_053106	Lmod1
chr1	137245732	Kidney	24343	Gene body	NM_053106	Lmod1
chr1	137264749	NA	107	3End	NM_053106	Lmod1
chr1	137270643	NA	-179	TSS	AK020369	Tmem58
chr1	137276895	NA	1996	3End	NM_153774	Ipo9
chr1	137337760	NA	166112	Gene body	AK122458	Nav1
chr1	137350916	NA	794	3End	BC059840	Nav1
chr1	137357452	Liver	49576	Gene body	AK082667	Nav1
chr1	137359138	NA	2197	Gene body	AK147844	mKIAA1151
chr1	137375427	NA	-14092	Intergenic	AK147844	mKIAA1151
chr1	137381646	NA	-20311	Intergenic	AK147844	mKIAA1151
chr1	137404902	NA	2126	Gene body	AK082667	Nav1
chr1	137410332	NA	-3304	Intergenic	AK082667	Nav1
chr1	137412594	Liver	-5566	Intergenic	AK082667	Nav1
chr1	137412939	NA	-5911	Intergenic	AK082667	Nav1
chr1	137420678	NA	-13650	Intergenic	AK082667	Nav1
chr1	137427652	NA	-20624	Intergenic	AK082667	Nav1
chr1	137441275	NA	-34247	Intergenic	AK082667	Nav1
chr1	137445314	NA	-36035	Intergenic	NM_175447	EG215714
chr1	137446614	NA	-34735	Intergenic	NM_175447	EG215714
chr1	137447269	NA	-34080	Intergenic	NM_175447	EG215714
chr1	137449890	NA	-31459	Intergenic	NM_175447	EG215714
chr1	137454752	NA	-26597	Intergenic	NM_175447	EG215714
chr1	137458691	NA	-22658	Intergenic	NM_175447	EG215714
chr1	137459128	NA	-22221	Intergenic	NM_175447	EG215714
chr1	137461716	NA	-19633	Intergenic	NM_175447	EG215714
chr1	137475301	NA	-6048	Intergenic	NM_175447	EG215714
chr1	137478357	NA	-2992	TSS	NM_175447	EG215714
chr1	137481371	NA	22	TSS	NM_175447	EG215714
chr1	137496705	Liver	178	3End	NM_175447	EG215714
chr1	137503335	NA	81347	Gene body	AK158038	Nav1
chr1	137512716	NA	-8844	Intergenic	AK122458	Nav1
chr1	137515814	NA	-11942	Intergenic	AK122458	Nav1
chr1	137516854	NA	-12982	Intergenic	AK122458	Nav1
chr1	137523233	NA	-19361	Intergenic	AK122458	Nav1
chr1	137524469	NA	-20597	Intergenic	AK122458	Nav1
chr1	137546861	NA	37821	Gene body	AK158038	Nav1
chr1	137562316	NA	22366	Gene body	AK158038	Nav1
chr1	137572001	Liver	12681	Gene body	AK158038	Nav1
chr1	137637520	NA	10277	Intergenic	AK188772	AK188772
chr1	137637596	NA	10201	Intergenic	AK188772	AK188772
chr1	137642153	NA	5644	Intergenic	AK188772	AK188772
chr1	137656337	NA	-6372	Intergenic	NM_013750	Phlda3
chr1	137661789	NA	-920	TSS	NM_013750	Phlda3
chr1	137662948	NA	239	TSS	NM_013750	Phlda3
chr1	137663224	NA	515	TSS	NM_013750	Phlda3
chr1	137677085	NA	1075	TSS	AK081809	AK081809
chr1	137679942	NA	3932	Gene body	AK081809	AK081809
chr1	137704487	NA	8078	Gene body	NM_021467	Tnni1
chr1	137716865	NA	1691	TSS	NM_133664	Lad1
chr1	137717035	NA	1861	TSS	NM_133664	Lad1
chr1	137717514	NA	2340	Gene body	NM_133664	Lad1
chr1	137717750	NA	2576	Gene body	NM_133664	Lad1
chr1	137717859	NA	2685	Gene body	NM_133664	Lad1
chr1	137717913	NA	2739	Gene body	NM_133664	Lad1
chr1	137717968	NA	2794	Gene body	NM_133664	Lad1
chr1	137731031	NA	1113	3End	NM_133664	Lad1
chr1	137753732	NA	4895	Intergenic	L47553	Tnnt2
chr1	137786587	Brain	29014	Gene body	NM_019645	Pkp1
chr1	137788263	NA	27338	Gene body	NM_019645	Pkp1
chr1	137806072	NA	9529	Gene body	NM_019645	Pkp1
chr1	137815929	NA	-328	TSS	NM_019645	Pkp1
chr1	137825365	NA	-9764	Intergenic	NM_019645	Pkp1
chr1	137839192	Liver	10962	Intergenic	BC107028	9830123M21Rik
chr1	137928372	NA	13770	Gene body	NM_025439	Tmem9
chr1	137939079	NA	7474	Intergenic	NM_025439	Tmem9
chr1	137947152	NA	-2325	TSS	NM_001081023	Cacna1s
chr1	137947747	NA	-1730	TSS	NM_001081023	Cacna1s
chr1	137958527	NA	9050	Gene body	AK143541	Cacna1s
chr1	138000040	NA	50563	Gene body	NM_001081023	Cacna1s
chr1	138000383	NA	50906	Gene body	NM_001081023	Cacna1s
chr1	138001764	NA	52287	Gene body	NM_001081023	Cacna1s
chr1	138002039	NA	52562	Gene body	NM_001081023	Cacna1s
chr1	138002118	NA	52641	Gene body	NM_001081023	Cacna1s
chr1	138002345	NA	52868	Gene body	NM_001081023	Cacna1s
chr1	138018595	Brain	2196	3End	AK143541	Cacna1s
chr1	138029686	NA	1709	TSS	AF202893	Kif21b
chr1	138030220	NA	2243	Gene body	AF202893	Kif21b
chr1	138033903	Liver	5926	Gene body	AF202893	Kif21b
chr1	138038998	NA	11021	Gene body	AF202893	Kif21b
chr1	138040174	NA	12197	Gene body	AF202893	Kif21b
chr1	138043912	Brain	15935	Gene body	AF202893	Kif21b
chr1	138044912	NA	16935	Gene body	AF202893	Kif21b
chr1	138060300	NA	32323	Gene body	NM_001039472	Kif21b
chr1	138069412	NA	41435	Gene body	NM_001039472	Kif21b
chr1	138112499	NA	18342	Gene body	NM_028872	5730559C18Rik
chr1	138112532	NA	18309	Gene body	NM_028872	5730559C18Rik
chr1	138112639	NA	18202	Gene body	NM_028872	5730559C18Rik
chr1	138112670	NA	18171	Gene body	NM_028872	5730559C18Rik
chr1	138112911	NA	17930	Gene body	NM_028872	5730559C18Rik
chr1	138112995	Testis	17846	Gene body	NM_028872	5730559C18Rik
chr1	138120618	Kidney	3621	Gene body	AK017848	5730559C18Rik
chr1	138122079	NA	2160	Gene body	AK017848	5730559C18Rik
chr1	138122113	NA	2126	Gene body	AK017848	5730559C18Rik
chr1	138123477	NA	762	TSS	AK017848	5730559C18Rik
chr1	138126937	NA	-2698	TSS	AK017848	5730559C18Rik
chr1	138126965	Kidney	-2726	TSS	AK017848	5730559C18Rik
chr1	138127093	NA	-2854	TSS	AK017848	5730559C18Rik
chr1	138127097	NA	-2858	TSS	AK017848	5730559C18Rik
chr1	138155354	NA	9345	Intergenic	NM_001081360	Camsap1l1
chr1	138157714	NA	6985	Intergenic	NM_001081360	Camsap1l1
chr1	138188665	Testis	54016	Gene body	AK028542	Camsap1l1
chr1	138231488	NA	11193	Gene body	NM_001081360	Camsap1l1
chr1	138239843	NA	2838	Gene body	NM_001081360	Camsap1l1
chr1	138242506	NA	175	TSS	NM_001081360	Camsap1l1
chr1	138272425	NA	-29744	Intergenic	AK028542	Camsap1l1
chr1	138296187	NA	12305	Intergenic	AK079920	AK079920
chr1	138312113	NA	-17	TSS	AK079920	AK079920
chr1	138314099	NA	2252	Gene body	NM_178052	Ddx59
chr1	138338028	Liver	1300	3End	NM_026500	Ddx59
chr1	138363047	NA	-1377	TSS	NM_001081258	Kif14
chr1	138364634	NA	210	TSS	NM_001081258	Kif14
chr1	138364784	NA	360	TSS	NM_001081258	Kif14
chr1	138365062	NA	638	TSS	NM_001081258	Kif14
chr1	138428223	Liver	135	3End	NM_001081258	Kif14
chr1	138430946	NA	2858	3End	NM_001081258	Kif14
chr1	138442562	Liver	14474	Intergenic	NM_001081258	Kif14
chr1	138447879	Brain	19791	Intergenic	NM_001081258	Kif14
chr1	138452227	NA	24139	Intergenic	NM_001081258	Kif14
chr1	138456702	NA	28614	Intergenic	NM_001081258	Kif14
chr1	138465393	Testis	37305	Intergenic	NM_001081258	Kif14
chr1	138465646	Testis	37558	Intergenic	NM_001081258	Kif14
chr1	138466183	NA	38095	Intergenic	NM_001081258	Kif14
chr1	138467726	Testis	39638	Intergenic	NM_001081258	Kif14
chr1	138467828	NA	39740	Intergenic	NM_001081258	Kif14
chr1	138502626	NA	-18895	Intergenic	BC062153	Zfp281
chr1	138510038	NA	-11483	Intergenic	BC062153	Zfp281
chr1	138511624	Liver	-9897	Intergenic	BC062153	Zfp281
chr1	138557331	NA	32465	Intergenic	NM_177643	Zfp281
chr1	138562301	NA	-30486	Intergenic	AK051055	AK051055
chr1	138566278	NA	-26509	Intergenic	AK051055	AK051055
chr1	138566725	Liver	-26062	Intergenic	AK051055	AK051055
chr1	138567257	Testis	-25530	Intergenic	AK051055	AK051055
chr1	138571172	NA	-21615	Intergenic	AK051055	AK051055
chr1	138571339	NA	-21448	Intergenic	AK051055	AK051055
chr1	138571341	NA	-21446	Intergenic	AK051055	AK051055
chr1	138572962	NA	-19825	Intergenic	AK051055	AK051055
chr1	138572986	NA	-19801	Intergenic	AK051055	AK051055
chr1	138573081	NA	-19706	Intergenic	AK051055	AK051055
chr1	138580250	Liver	-12537	Intergenic	AK051055	AK051055
chr1	138589826	NA	-2961	TSS	AK051055	AK051055
chr1	138590203	NA	-2584	TSS	AK051055	AK051055
chr1	138591850	Liver	-937	TSS	AK051055	AK051055
chr1	138603639	NA	10852	Gene body	AK051055	AK051055
chr1	138603641	NA	10854	Gene body	AK051055	AK051055
chr1	138603764	NA	10977	Gene body	AK051055	AK051055
chr1	138604236	NA	11449	Gene body	AK051055	AK051055
chr1	138604307	NA	11520	Gene body	AK051055	AK051055
chr1	138616655	NA	23868	Gene body	AK051055	AK051055
chr1	138627406	NA	5101	Intergenic	AK051055	AK051055
chr1	138629565	NA	7260	Intergenic	AK051055	AK051055
chr1	138630099	NA	7794	Intergenic	AK051055	AK051055
chr1	138647161	NA	24856	Intergenic	AK051055	AK051055
chr1	138651104	Testis	28799	Intergenic	AK051055	AK051055
chr1	138655202	Testis	-30862	Intergenic	DQ556157	DQ556157
chr1	138655371	Testis	-30693	Intergenic	DQ556157	DQ556157
chr1	138665725	NA	-20339	Intergenic	DQ556157	DQ556157
chr1	138672840	NA	-13224	Intergenic	DQ556157	DQ556157
chr1	138674043	NA	-12021	Intergenic	DQ556157	DQ556157
chr1	138674141	NA	-11923	Intergenic	DQ556157	DQ556157
chr1	138674487	NA	-11577	Intergenic	DQ556157	DQ556157
chr1	138680925	NA	-5139	Intergenic	DQ556157	DQ556157
chr1	138680990	NA	-5074	Intergenic	DQ556157	DQ556157
chr1	138686385	NA	289	3End	DQ556157	DQ556157
chr1	138696656	Testis	10560	Intergenic	DQ556157	DQ556157
chr1	138697019	NA	10923	Intergenic	DQ556157	DQ556157
chr1	138727786	NA	13066	Intergenic	AK054487	Nr5a2
chr1	138731028	NA	9824	Intergenic	AK054487	Nr5a2
chr1	138735957	NA	4895	Intergenic	AK054487	Nr5a2
chr1	138736209	Testis	4643	Intergenic	AK054487	Nr5a2
chr1	138736521	NA	4331	Intergenic	AK054487	Nr5a2
chr1	138739395	NA	1457	3End	AK054487	Nr5a2
chr1	138758574	NA	98451	Gene body	NM_030676	Nr5a2
chr1	138769509	NA	87516	Gene body	NM_030676	Nr5a2
chr1	138787302	NA	69723	Gene body	NM_030676	Nr5a2
chr1	138790287	NA	66738	Gene body	NM_030676	Nr5a2
chr1	138800554	NA	45585	Gene body	AK054487	Nr5a2
chr1	138808018	NA	38121	Gene body	AK054487	Nr5a2
chr1	138808442	NA	37697	Gene body	AK054487	Nr5a2
chr1	138809080	NA	37059	Gene body	AK054487	Nr5a2
chr1	138813708	NA	32431	Gene body	AK054487	Nr5a2
chr1	138817667	Liver	28472	Gene body	AK054487	Nr5a2
chr1	138824210	Liver	21929	Gene body	AK054487	Nr5a2
chr1	138827031	NA	19108	Gene body	AK054487	Nr5a2
chr1	138827712	NA	18427	Gene body	AK054487	Nr5a2
chr1	138829408	Liver	16731	Gene body	AK054487	Nr5a2
chr1	138832250	Liver	13889	Gene body	AK054487	Nr5a2
chr1	138833603	Liver	12536	Gene body	AK054487	Nr5a2
chr1	138839224	NA	6915	Gene body	AK054487	Nr5a2
chr1	138842134	NA	4005	Gene body	AK054487	Nr5a2
chr1	138849566	NA	641	TSS	DQ133942	Nr5a2
chr1	138880852	NA	-23827	Intergenic	NM_030676	Nr5a2
chr1	138907032	Liver	-50007	Intergenic	NM_030676	Nr5a2
chr1	138913695	NA	-56670	Intergenic	NM_030676	Nr5a2
chr1	138913752	NA	-56727	Intergenic	NM_030676	Nr5a2
chr1	138913881	NA	-56856	Intergenic	NM_030676	Nr5a2
chr1	138914662	NA	-57637	Intergenic	NM_030676	Nr5a2
chr1	138914928	Testis	-57903	Intergenic	NM_030676	Nr5a2
chr1	138941889	Liver	-84864	Intergenic	NM_030676	Nr5a2
chr1	138984904	NA	-127879	Intergenic	NM_030676	Nr5a2
chr1	138985326	NA	-128301	Intergenic	NM_030676	Nr5a2
chr1	139026085	NA	-169060	Intergenic	NM_030676	Nr5a2
chr1	139026380	Testis	-169355	Intergenic	NM_030676	Nr5a2
chr1	139033514	Testis	-176489	Intergenic	NM_030676	Nr5a2
chr1	139033579	Testis	-176554	Intergenic	NM_030676	Nr5a2
chr1	139116966	NA	-259941	Intergenic	NM_030676	Nr5a2
chr1	139123459	Testis	-266434	Intergenic	NM_030676	Nr5a2
chr1	139177685	NA	-320660	Intergenic	NM_030676	Nr5a2
chr1	139186907	NA	-329882	Intergenic	NM_030676	Nr5a2
chr1	139209559	NA	-352534	Intergenic	NM_030676	Nr5a2
chr1	139221684	NA	-364659	Intergenic	NM_030676	Nr5a2
chr1	139221696	NA	-364671	Intergenic	NM_030676	Nr5a2
chr1	139222074	NA	-365049	Intergenic	NM_030676	Nr5a2
chr1	139260817	NA	-403792	Intergenic	NM_030676	Nr5a2
chr1	139302333	NA	-445308	Intergenic	NM_030676	Nr5a2
chr1	139302369	NA	-445344	Intergenic	NM_030676	Nr5a2
chr1	139324094	NA	-467069	Intergenic	NM_030676	Nr5a2
chr1	139343539	NA	481426	Intergenic	AK076660	AK076660
chr1	139365095	NA	459870	Intergenic	AK076660	AK076660
chr1	139376636	Testis	448329	Intergenic	AK076660	AK076660
chr1	139386940	NA	438025	Intergenic	AK076660	AK076660
chr1	139407160	NA	417805	Intergenic	AK076660	AK076660
chr1	139448742	NA	376223	Intergenic	AK076660	AK076660
chr1	139472958	NA	352007	Intergenic	AK076660	AK076660
chr1	139481098	NA	343867	Intergenic	AK076660	AK076660
chr1	139481434	NA	343531	Intergenic	AK076660	AK076660
chr1	139518097	Testis	306868	Intergenic	AK076660	AK076660
chr1	139703013	NA	121952	Intergenic	AK076660	AK076660
chr1	139724169	NA	100796	Intergenic	AK076660	AK076660
chr1	139744307	NA	80658	Intergenic	AK076660	AK076660
chr1	139797439	NA	27526	Intergenic	AK076660	AK076660
chr1	139819565	NA	5400	Intergenic	AK076660	AK076660
chr1	139860328	NA	-2716	TSS	CS444488	CS444488
chr1	139863297	Testis	230	3End	CS444488	CS444488
chr1	139930002	NA	29989	Intergenic	M14343	Ptprc
chr1	140014446	NA	-1428	TSS	M14343	Ptprc
chr1	140016497	NA	55346	Gene body	AK171802	Ptprc
chr1	140180369	Testis	10055	Gene body	NM_177397	Atp6v1g3
chr1	140243756	NA	57717	Intergenic	NM_177397	Atp6v1g3
chr1	140258910	NA	72871	Intergenic	NM_177397	Atp6v1g3
chr1	140273627	NA	87588	Intergenic	NM_177397	Atp6v1g3
chr1	140273705	Testis	87666	Intergenic	NM_177397	Atp6v1g3
chr1	140282188	NA	96149	Intergenic	NM_177397	Atp6v1g3
chr1	140355685	NA	25605	Intergenic	NM_021605	Nek7
chr1	140393553	NA	122720	Gene body	NM_021605	Nek7
chr1	140393555	NA	122718	Gene body	NM_021605	Nek7
chr1	140394450	NA	121823	Gene body	NM_021605	Nek7
chr1	140407793	NA	2531	3End	AK078639	Nek7
chr1	140412114	NA	104159	Gene body	AK078639	Nek7
chr1	140415067	NA	101206	Gene body	AK078639	Nek7
chr1	140444533	Brain	71740	Gene body	AK078639	Nek7
chr1	140444700	NA	71573	Gene body	AK078639	Nek7
chr1	140457526	NA	58747	Gene body	AK078639	Nek7
chr1	140458304	NA	57969	Gene body	AK078639	Nek7
chr1	140473701	NA	42572	Gene body	NM_021605	Nek7
chr1	140490862	Liver	25411	Gene body	NM_021605	Nek7
chr1	140503740	NA	12533	Gene body	NM_021605	Nek7
chr1	140518502	NA	-2229	TSS	AK078639	Nek7
chr1	140522510	Liver	-6237	Intergenic	AK078639	Nek7
chr1	140563083	NA	4925	Intergenic	AK171408	AK171408
chr1	140583506	NA	-4854	Intergenic	AK171408	AK171408
chr1	140634394	NA	-55742	Intergenic	AK171408	AK171408
chr1	140682624	NA	39138	Intergenic	NM_001025565	Lhx9
chr1	140683569	NA	38193	Intergenic	NM_001025565	Lhx9
chr1	140719046	NA	2716	3End	NM_001025565	Lhx9
chr1	140772910	NA	-60	TSS	AK006139	AK006139
chr1	140773421	Testis	106	TSS	AK006139	AK006139
chr1	140798500	NA	-24973	Intergenic	AK006139	AK006139
chr1	140825087	NA	-35275	Intergenic	NM_183217	Dennd1b
chr1	141035376	NA	171079	Gene body	NM_181347	Dennd1b
chr1	141101118	NA	172535	Gene body	NM_133239	Crb1
chr1	141101778	NA	171875	Gene body	NM_133239	Crb1
chr1	141132880	NA	140773	Gene body	AF492496	Crb1
chr1	141184690	NA	-32353	Intergenic	AK044345	Crb1
chr1	141184705	Testis	-32368	Intergenic	AK044345	Crb1
chr1	141317747	NA	-1212	TSS	NM_172643	Zbtb41
chr1	141320032	NA	1073	TSS	NM_172643	Zbtb41
chr1	141362675	NA	7654	Intergenic	AK052515	Asp
chr1	141362810	NA	7789	Intergenic	AK052515	Asp
chr1	141397636	NA	-667	TSS	NM_031164	F13b
chr1	141602732	NA	75013	Gene body	M29009	EG214403
chr1	141680367	NA	-2622	TSS	M29009	EG214403
chr1	141681007	NA	-3262	Intergenic	M29009	EG214403
chr1	142480716	NA	337883	Gene body	NM_001081027	Kcnt2
chr1	142505512	NA	362679	Gene body	NM_001081027	Kcnt2
chr1	142651941	NA	145103	Intergenic	NM_001081027	Kcnt2
chr1	142872127	NA	365289	Intergenic	NM_001081027	Kcnt2
chr1	142908936	Testis	402098	Intergenic	NM_001081027	Kcnt2
chr1	142916122	NA	409284	Intergenic	NM_001081027	Kcnt2
chr1	143260751	Testis	753913	Intergenic	NM_001081027	Kcnt2
chr1	143363960	NA	857122	Intergenic	NM_001081027	Kcnt2
chr1	143391264	Testis	884426	Intergenic	NM_001081027	Kcnt2
chr1	143414053	NA	907215	Intergenic	NM_001081027	Kcnt2
chr1	143414798	Testis	907960	Intergenic	NM_001081027	Kcnt2
chr1	143442927	Testis	936089	Intergenic	NM_001081027	Kcnt2
chr1	143564430	NA	1057592	Intergenic	NM_001081027	Kcnt2
chr1	143593595	NA	1086757	Intergenic	NM_001081027	Kcnt2
chr1	144008724	NA	1445904	Intergenic	NM_145991	Cdc73
chr1	144261209	NA	1193419	Intergenic	NM_145991	Cdc73
chr1	144438690	NA	1015938	Intergenic	NM_145991	Cdc73
chr1	144860084	NA	594544	Intergenic	NM_145991	Cdc73
chr1	144990573	NA	464055	Intergenic	NM_145991	Cdc73
chr1	144991218	NA	463410	Intergenic	NM_145991	Cdc73
chr1	145054101	NA	400527	Intergenic	NM_145991	Cdc73
chr1	145096964	NA	357664	Intergenic	NM_145991	Cdc73
chr1	145128584	NA	326044	Intergenic	NM_145991	Cdc73
chr1	145131141	NA	323487	Intergenic	NM_145991	Cdc73
chr1	145215615	Testis	239013	Intergenic	NM_145991	Cdc73
chr1	145215941	Testis	238687	Intergenic	NM_145991	Cdc73
chr1	145325134	NA	129494	Intergenic	NM_145991	Cdc73
chr1	145338960	Liver	115668	Intergenic	NM_145991	Cdc73
chr1	145339093	Liver	115535	Intergenic	NM_145991	Cdc73
chr1	145398993	NA	55635	Intergenic	NM_145991	Cdc73
chr1	145418462	NA	36166	Intergenic	NM_145991	Cdc73
chr1	145491391	NA	3565	Gene body	NM_020025	B3galt2
chr1	145550031	NA	-217	TSS	NM_145991	Cdc73
chr1	145555779	NA	-5965	Intergenic	NM_145991	Cdc73
chr1	145584932	NA	-1546	TSS	NM_001038593	Glrx2
chr1	145589851	NA	2275	Gene body	NM_001038594	Glrx2
chr1	145617641	NA	6540	Gene body	NM_013835	Trove2
chr1	145617690	NA	6491	Gene body	NM_013835	Trove2
chr1	145751172	NA	95954	Intergenic	NM_009061	Rgs2
chr1	146070838	NA	20960	Intergenic	NM_015811	Rgs1
chr1	146148498	NA	-52309	Intergenic	AK171306	Rgs1
chr1	146189567	Testis	-93378	Intergenic	AK171306	Rgs1
chr1	146245724	NA	-149535	Intergenic	AK171306	Rgs1
chr1	146254233	NA	-158044	Intergenic	AK171306	Rgs1
chr1	146418230	NA	181740	Intergenic	NM_022881	Rgs18
chr1	146418483	NA	181487	Intergenic	NM_022881	Rgs18
chr1	146513512	NA	86458	Intergenic	NM_022881	Rgs18
chr1	146624618	NA	-2067	TSS	NM_022881	Rgs18
chr1	146639716	NA	-17165	Intergenic	NM_022881	Rgs18
chr1	146800047	NA	-177496	Intergenic	NM_022881	Rgs18
chr1	146800939	Testis	-178388	Intergenic	NM_022881	Rgs18
chr1	146801098	NA	-178547	Intergenic	NM_022881	Rgs18
chr1	146801962	NA	-179411	Intergenic	NM_022881	Rgs18
chr1	147356611	NA	-734060	Intergenic	NM_022881	Rgs18
chr1	147357110	NA	-734559	Intergenic	NM_022881	Rgs18
chr1	147416983	NA	-794432	Intergenic	NM_022881	Rgs18
chr1	147553868	NA	712697	Intergenic	AK158929	AK158929
chr1	148034107	Testis	232458	Intergenic	AK158929	AK158929
chr1	148034251	Testis	232314	Intergenic	AK158929	AK158929
chr1	148267447	NA	74724	Gene body	AK158929	AK158929
chr1	148267603	NA	74568	Gene body	AK158929	AK158929
chr1	148361860	NA	16993	Gene body	AK140520	AK140520
chr1	148686944	NA	344125	Gene body	NM_153539	B830045N13Rik
chr1	148931726	NA	182218	Intergenic	AK083233	B830045N13Rik
chr1	149022372	NA	272864	Intergenic	AK083233	B830045N13Rik
chr1	149190803	NA	441295	Intergenic	AK083233	B830045N13Rik
chr1	149429017	NA	679509	Intergenic	AK083233	B830045N13Rik
chr1	149551914	NA	802406	Intergenic	BC030498	B830045N13Rik
chr1	149613401	NA	863893	Intergenic	BC030498	B830045N13Rik
chr1	149790955	NA	1041447	Intergenic	BC030498	B830045N13Rik
chr1	149810744	NA	1061236	Intergenic	BC030498	B830045N13Rik
chr1	149865324	NA	1115816	Intergenic	BC030498	B830045N13Rik
chr1	149994616	NA	1245108	Intergenic	AK083233	B830045N13Rik
chr1	150200516	NA	1067595	Intergenic	AK042726	AK042726
chr1	150253980	NA	1014131	Intergenic	AK042726	AK042726
chr1	150455628	NA	812483	Intergenic	AK042726	AK042726
chr1	150474224	NA	793887	Intergenic	AK042726	AK042726
chr1	150489261	NA	778850	Intergenic	AK042726	AK042726
chr1	150549729	NA	718382	Intergenic	AK042726	AK042726
chr1	150559540	NA	708571	Intergenic	AK042726	AK042726
chr1	150732285	NA	535826	Intergenic	AK042726	AK042726
chr1	150785450	NA	482661	Intergenic	AK042726	AK042726
chr1	150822687	NA	445424	Intergenic	AK042726	AK042726
chr1	151020131	NA	247980	Intergenic	AK042726	AK042726
chr1	151020140	NA	247971	Intergenic	AK042726	AK042726
chr1	151020208	NA	247903	Intergenic	AK042726	AK042726
chr1	151020232	NA	247879	Intergenic	AK042726	AK042726
chr1	151127155	NA	140956	Intergenic	AK042726	AK042726
chr1	151180551	NA	87560	Intergenic	AK042726	AK042726
chr1	151855736	NA	-47322	Intergenic	NM_008869	Pla2g4a
chr1	151856580	NA	-48166	Intergenic	NM_008869	Pla2g4a
chr1	151857492	NA	-49078	Intergenic	NM_008869	Pla2g4a
chr1	151858061	NA	-49647	Intergenic	NM_008869	Pla2g4a
chr1	151874017	NA	47985	Intergenic	AK144829	AK144829
chr1	151989141	NA	33999	Intergenic	NM_011198	Ptgs2
chr1	152181870	NA	834	3End	NM_024458	Pdc
chr1	152218685	NA	18801	Gene body	BC003331	BC003331
chr1	152257239	NA	16811	Gene body	BC108349	Tpr
chr1	152306316	NA	6979	Gene body	AB034730	Prg4
chr1	152331447	NA	-18152	Intergenic	AB034730	Prg4
chr1	152454442	NA	-17953	Intergenic	AK143102	AK143102
chr1	152590634	NA	118239	Gene body	AK143102	AK143102
chr1	152590753	NA	118358	Gene body	AK143102	AK143102
chr1	152590847	NA	118452	Gene body	AK143102	AK143102
chr1	152596111	NA	123716	Gene body	AK143102	AK143102
chr1	152618505	NA	146110	Gene body	AK143102	AK143102
chr1	152666690	NA	36061	Intergenic	AK143102	AK143102
chr1	152720543	NA	334	3End	AK052713	Hmcn1
chr1	152745193	NA	95372	Gene body	AK052713	Hmcn1
chr1	152872459	NA	-31894	Intergenic	AK052713	Hmcn1
chr1	152872551	NA	-31986	Intergenic	AK052713	Hmcn1
chr1	152876234	NA	-35669	Intergenic	AK052713	Hmcn1
chr1	152893950	NA	-53385	Intergenic	AK052713	Hmcn1
chr1	152896767	NA	-56202	Intergenic	AK052713	Hmcn1
chr1	152896827	NA	-56262	Intergenic	AK052713	Hmcn1
chr1	152913719	NA	-73154	Intergenic	AK052713	Hmcn1
chr1	152913838	NA	-73273	Intergenic	AK052713	Hmcn1
chr1	152926619	NA	-86054	Intergenic	AK052713	Hmcn1
chr1	152927773	NA	-87208	Intergenic	AK052713	Hmcn1
chr1	152935180	Testis	-94615	Intergenic	AK052713	Hmcn1
chr1	152979816	NA	-139251	Intergenic	AK052713	Hmcn1
chr1	153001445	NA	-160880	Intergenic	AK052713	Hmcn1
chr1	153014158	NA	-173593	Intergenic	AK052713	Hmcn1
chr1	153030449	NA	-161178	Intergenic	NM_001039511	Ivns1abp
chr1	153040883	NA	-150744	Intergenic	NM_001039511	Ivns1abp
chr1	153057560	NA	-134067	Intergenic	NM_001039511	Ivns1abp
chr1	153064018	NA	-127609	Intergenic	NM_001039511	Ivns1abp
chr1	153103210	NA	-88417	Intergenic	NM_001039511	Ivns1abp
chr1	153106464	NA	-85163	Intergenic	NM_001039511	Ivns1abp
chr1	153115126	NA	-76501	Intergenic	NM_001039511	Ivns1abp
chr1	153115267	NA	-76360	Intergenic	NM_001039511	Ivns1abp
chr1	153115464	Testis	-76163	Intergenic	NM_001039511	Ivns1abp
chr1	153116049	NA	-75578	Intergenic	NM_001039511	Ivns1abp
chr1	153136860	NA	-54767	Intergenic	NM_001039511	Ivns1abp
chr1	153145733	NA	-45894	Intergenic	NM_001039511	Ivns1abp
chr1	153145746	NA	-45881	Intergenic	NM_001039511	Ivns1abp
chr1	153145923	NA	-45704	Intergenic	NM_001039511	Ivns1abp
chr1	153146002	NA	-45625	Intergenic	NM_001039511	Ivns1abp
chr1	153155883	NA	-35744	Intergenic	NM_001039511	Ivns1abp
chr1	153158538	NA	-33089	Intergenic	NM_001039511	Ivns1abp
chr1	153168335	Testis	-23292	Intergenic	NM_001039511	Ivns1abp
chr1	153170910	NA	-20717	Intergenic	NM_001039511	Ivns1abp
chr1	153172679	NA	-18948	Intergenic	NM_001039511	Ivns1abp
chr1	153173466	Liver	-18161	Intergenic	NM_001039511	Ivns1abp
chr1	153190242	NA	-1385	TSS	DQ914523	Ivns1abp
chr1	153213446	NA	1382	3End	NM_025819	1200016B10Rik
chr1	153301725	NA	25948	Gene body	NM_026876	1190005F20Rik
chr1	153337126	Liver	10827	Gene body	AK030319	Rnf2
chr1	153364611	NA	-16658	Intergenic	AK030319	Rnf2
chr1	153365352	Testis	-17399	Intergenic	AK030319	Rnf2
chr1	153365911	NA	-17958	Intergenic	AK030319	Rnf2
chr1	153411219	NA	-7444	Intergenic	NM_022018	Niban
chr1	153438360	NA	19697	Gene body	NM_022018	Niban
chr1	153468349	NA	49686	Gene body	NM_022018	Niban
chr1	153468913	NA	50250	Gene body	NM_022018	Niban
chr1	153511063	Liver	-13233	Intergenic	AK029847	Niban
chr1	153526515	Liver	2219	Gene body	AK029847	Niban
chr1	153528419	NA	4123	Gene body	AK029847	Niban
chr1	153541255	NA	16959	Gene body	AK029847	Niban
chr1	153563719	NA	145056	Gene body	NM_022018	Niban
chr1	153567823	NA	1657	3End	AK029847	Niban
chr1	153665498	NA	62995	Gene body	NM_001039644	Edem3
chr1	153692485	NA	7047	Intergenic	AK167392	1700025G04Rik
chr1	153697364	Testis	2168	3End	AK167392	1700025G04Rik
chr1	153698651	Testis	881	3End	AK167392	1700025G04Rik
chr1	153710388	NA	226841	Gene body	AK167392	1700025G04Rik
chr1	153711109	NA	226120	Gene body	AK167392	1700025G04Rik
chr1	153711212	NA	226017	Gene body	AK167392	1700025G04Rik
chr1	153726801	NA	12913	Intergenic	NM_197990	1700025G04Rik
chr1	153764102	Brain	173127	Gene body	NM_197990	1700025G04Rik
chr1	153814379	NA	122850	Gene body	NM_197990	1700025G04Rik
chr1	153896688	Kidney	40541	Gene body	NM_197990	1700025G04Rik
chr1	153907497	NA	29732	Gene body	NM_197990	1700025G04Rik
chr1	153912903	NA	24326	Gene body	NM_197990	1700025G04Rik
chr1	153913129	NA	24100	Gene body	NM_197990	1700025G04Rik
chr1	153917475	NA	19754	Gene body	NM_197990	1700025G04Rik
chr1	153919435	NA	17794	Gene body	NM_197990	1700025G04Rik
chr1	153923310	NA	13919	Gene body	NM_197990	1700025G04Rik
chr1	153923697	NA	13532	Gene body	NM_197990	1700025G04Rik
chr1	153930749	NA	6480	Gene body	NM_197990	1700025G04Rik
chr1	153958846	NA	-21617	Intergenic	NM_197990	1700025G04Rik
chr1	153959660	Testis	-22431	Intergenic	NM_197990	1700025G04Rik
chr1	153959662	NA	-22433	Intergenic	NM_197990	1700025G04Rik
chr1	153959713	NA	-22484	Intergenic	NM_197990	1700025G04Rik
chr1	153981519	NA	-44290	Intergenic	NM_197990	1700025G04Rik
chr1	153989739	NA	-52510	Intergenic	NM_197990	1700025G04Rik
chr1	154002918	NA	-65689	Intergenic	NM_197990	1700025G04Rik
chr1	154002968	NA	-65739	Intergenic	NM_197990	1700025G04Rik
chr1	154012296	NA	-75067	Intergenic	NM_197990	1700025G04Rik
chr1	154012701	NA	-75472	Intergenic	NM_197990	1700025G04Rik
chr1	154018381	NA	-81152	Intergenic	NM_197990	1700025G04Rik
chr1	154079096	NA	138772	Intergenic	NM_025677	5730449L18Rik
chr1	154121453	NA	96415	Intergenic	NM_025677	5730449L18Rik
chr1	154122152	Testis	95716	Intergenic	NM_025677	5730449L18Rik
chr1	154134030	NA	83838	Intergenic	NM_025677	5730449L18Rik
chr1	154137456	NA	80412	Intergenic	NM_025677	5730449L18Rik
chr1	154151840	NA	66028	Intergenic	NM_025677	5730449L18Rik
chr1	154152120	NA	65748	Intergenic	NM_025677	5730449L18Rik
chr1	154171324	NA	46544	Intergenic	NM_025677	5730449L18Rik
chr1	154239748	NA	-5936	Intergenic	NM_025677	5730449L18Rik
chr1	154256535	NA	9485	Gene body	NM_177756	Glt25d2
chr1	154258094	NA	11044	Gene body	NM_177756	Glt25d2
chr1	154258105	NA	11055	Gene body	NM_177756	Glt25d2
chr1	154261762	NA	14712	Gene body	NM_177756	Glt25d2
chr1	154333570	NA	86520	Gene body	NM_177756	Glt25d2
chr1	154361553	NA	3106	Intergenic	NM_016846	Rgl1
chr1	154375830	NA	96411	Gene body	NM_016846	Rgl1
chr1	154401494	NA	70747	Gene body	NM_016846	Rgl1
chr1	154421283	NA	50958	Gene body	NM_016846	Rgl1
chr1	154424581	Kidney	47660	Gene body	NM_016846	Rgl1
chr1	154431902	NA	40339	Gene body	NM_016846	Rgl1
chr1	154442333	NA	29908	Gene body	NM_016846	Rgl1
chr1	154444719	NA	27522	Gene body	NM_016846	Rgl1
chr1	154448867	NA	23374	Gene body	NM_016846	Rgl1
chr1	154455004	NA	17237	Gene body	NM_016846	Rgl1
chr1	154456802	NA	15439	Gene body	NM_016846	Rgl1
chr1	154460620	NA	11621	Gene body	NM_016846	Rgl1
chr1	154460763	NA	11478	Gene body	NM_016846	Rgl1
chr1	154464564	Kidney	7677	Gene body	NM_016846	Rgl1
chr1	154469947	NA	2294	Gene body	NM_016846	Rgl1
chr1	154470205	NA	2036	Gene body	NM_016846	Rgl1
chr1	154470273	Kidney	1968	TSS	NM_016846	Rgl1
chr1	154486534	NA	-14293	Intergenic	NM_016846	Rgl1
chr1	154487959	NA	-15718	Intergenic	NM_016846	Rgl1
chr1	154497503	NA	-25262	Intergenic	NM_016846	Rgl1
chr1	154517958	NA	-45717	Intergenic	NM_016846	Rgl1
chr1	154525273	NA	-53032	Intergenic	NM_016846	Rgl1
chr1	154525340	NA	-53099	Intergenic	NM_016846	Rgl1
chr1	154526448	Kidney	-54207	Intergenic	NM_016846	Rgl1
chr1	154542917	Liver	-54763	Intergenic	NM_001081197	Apobec4
chr1	154578086	NA	-19594	Intergenic	NM_001081197	Apobec4
chr1	154595137	NA	-2543	TSS	NM_001081197	Apobec4
chr1	154599096	NA	1416	TSS	NM_001081197	Apobec4
chr1	154626612	NA	3907	Intergenic	AK208127	Arpc5
chr1	154668183	NA	13797	Gene body	NM_010877	Ncf2
chr1	154674843	NA	20457	Gene body	NM_010877	Ncf2
chr1	154676363	NA	21977	Gene body	NM_010877	Ncf2
chr1	154676410	Kidney	22024	Gene body	NM_010877	Ncf2
chr1	154781620	NA	-20610	Intergenic	NM_175460	Nmnat2
chr1	154796722	NA	-5508	Intergenic	NM_175460	Nmnat2
chr1	154796884	Testis	-5346	Intergenic	NM_175460	Nmnat2
chr1	154811675	NA	9445	Gene body	NM_175460	Nmnat2
chr1	154848174	NA	45944	Gene body	NM_175460	Nmnat2
chr1	154849998	Brain	47768	Gene body	NM_175460	Nmnat2
chr1	154858575	NA	56345	Gene body	NM_175460	Nmnat2
chr1	154858677	NA	56447	Gene body	NM_175460	Nmnat2
chr1	154862236	NA	60006	Gene body	NM_175460	Nmnat2
chr1	154884232	Testis	82002	Gene body	NM_175460	Nmnat2
chr1	154884769	NA	82539	Gene body	NM_175460	Nmnat2
chr1	154892533	NA	90303	Gene body	NM_175460	Nmnat2
chr1	154901896	Brain	99666	Gene body	NM_175460	Nmnat2
chr1	154906975	NA	104745	Gene body	NM_175460	Nmnat2
chr1	154919419	NA	117189	Gene body	NM_175460	Nmnat2
chr1	154919902	NA	117672	Gene body	NM_175460	Nmnat2
chr1	154921173	NA	118943	Gene body	NM_175460	Nmnat2
chr1	154923540	NA	121310	Gene body	NM_175460	Nmnat2
chr1	154931437	NA	129207	Gene body	NM_175460	Nmnat2
chr1	154931529	Brain	129299	Gene body	NM_175460	Nmnat2
chr1	154942766	NA	140536	Gene body	NM_175460	Nmnat2
chr1	154945970	NA	143740	Gene body	NM_175460	Nmnat2
chr1	154947922	NA	145692	Gene body	NM_175460	Nmnat2
chr1	154955187	NA	152957	Gene body	NM_175460	Nmnat2
chr1	154972490	NA	740	3End	AF106279	AF106279
chr1	154974000	NA	45	TSS	AF106279	AF106279
chr1	154999965	NA	4473	Intergenic	AK147105	Lamc2
chr1	155022216	NA	11361	Gene body	AK147105	Lamc2
chr1	155038874	NA	-5297	Intergenic	AK147105	Lamc2
chr1	155064270	Liver	1781	3End	NM_010683	Lamc1
chr1	155070603	NA	109313	Gene body	NM_010683	Lamc1
chr1	155087100	NA	92816	Gene body	NM_010683	Lamc1
chr1	155094068	NA	85848	Gene body	NM_010683	Lamc1
chr1	155115131	NA	64785	Gene body	NM_010683	Lamc1
chr1	155126687	NA	53229	Gene body	NM_010683	Lamc1
chr1	155154799	NA	25117	Gene body	NM_010683	Lamc1
chr1	155155136	NA	24780	Gene body	NM_010683	Lamc1
chr1	155170907	Liver	9009	Gene body	NM_010683	Lamc1
chr1	155176577	NA	3339	Gene body	NM_010683	Lamc1
chr1	155193492	NA	-13576	Intergenic	NM_010683	Lamc1
chr1	155201007	NA	-21091	Intergenic	NM_010683	Lamc1
chr1	155261364	NA	-3	TSS	AK154515	AK154515
chr1	155261561	NA	-200	TSS	AK154515	AK154515
chr1	155261565	NA	-204	TSS	AK154515	AK154515
chr1	155272299	NA	-39	TSS	NM_001033162	1700012A16Rik
chr1	155272666	NA	328	TSS	NM_001033162	1700012A16Rik
chr1	155272743	NA	405	TSS	NM_001033162	1700012A16Rik
chr1	155272966	Testis	628	TSS	NM_001033162	1700012A16Rik
chr1	155283094	NA	10756	Gene body	NM_001033162	1700012A16Rik
chr1	155343435	NA	6710	Intergenic	NM_028749	Npl
chr1	155382849	NA	13995	Gene body	NM_028749	Npl
chr1	155387072	NA	9772	Gene body	NM_028749	Npl
chr1	155392435	Kidney	4409	Gene body	NM_028749	Npl
chr1	155396385	NA	459	TSS	NM_028749	Npl
chr1	155404889	NA	-8045	Intergenic	NM_028749	Npl
chr1	155464556	Testis	-35610	Intergenic	NM_026380	Rgs8
chr1	155467837	Testis	-32329	Intergenic	NM_026380	Rgs8
chr1	155485528	NA	-14638	Intergenic	NM_026380	Rgs8
chr1	155512652	NA	12486	Gene body	NM_026380	Rgs8
chr1	155516295	NA	16129	Gene body	NM_026380	Rgs8
chr1	155517180	NA	17014	Gene body	NM_026380	Rgs8
chr1	155538349	Liver	38183	Gene body	NM_026380	Rgs8
chr1	155542832	NA	42666	Gene body	NM_026380	Rgs8
chr1	155544356	NA	44190	Gene body	NM_026380	Rgs8
chr1	155544884	NA	89	3End	NM_026380	Rgs8
chr1	155558997	NA	14202	Intergenic	NM_026380	Rgs8
chr1	155570413	NA	-17090	Intergenic	NM_011267	Rgs16
chr1	155570982	NA	-16521	Intergenic	NM_011267	Rgs16
chr1	155574085	NA	-13418	Intergenic	NM_011267	Rgs16
chr1	155580445	NA	-7058	Intergenic	NM_011267	Rgs16
chr1	155593455	NA	859	3End	NM_011267	Rgs16
chr1	155593523	NA	927	3End	NM_011267	Rgs16
chr1	155613159	NA	3688	Intergenic	AK172300	Rnasel
chr1	155615867	NA	6396	Intergenic	AK172300	Rnasel
chr1	155616356	NA	6885	Intergenic	AK172300	Rnasel
chr1	155616584	NA	7113	Intergenic	AK172300	Rnasel
chr1	155617273	NA	7802	Intergenic	AK172300	Rnasel
chr1	155625573	Testis	943	3End	AK029630	AK029630
chr1	155625878	Testis	638	3End	AK029630	AK029630
chr1	155666275	NA	2367	Gene body	AK161463	AK161463
chr1	155666393	NA	2249	Gene body	AK161463	AK161463
chr1	155667949	NA	693	TSS	AK161463	AK161463
chr1	155676203	NA	-7561	Intergenic	AK161463	AK161463
chr1	155702278	NA	-3953	Intergenic	NM_178243	5830403L16Rik
chr1	155702665	NA	-4340	Intergenic	NM_178243	5830403L16Rik
chr1	155703336	NA	-5011	Intergenic	NM_178243	5830403L16Rik
chr1	155703451	NA	-5126	Intergenic	NM_178243	5830403L16Rik
chr1	155703489	NA	-5164	Intergenic	NM_178243	5830403L16Rik
chr1	155716922	NA	-4552	Intergenic	NM_001008426	EG433365
chr1	155724206	NA	205	3End	NM_001008426	EG433365
chr1	155733198	NA	-5723	Intergenic	NM_178244	Teddm1
chr1	155733312	NA	-5609	Intergenic	NM_178244	Teddm1
chr1	155733380	NA	-5541	Intergenic	NM_178244	Teddm1
chr1	155733744	NA	-5177	Intergenic	NM_178244	Teddm1
chr1	155742497	NA	2309	3End	NM_178244	Teddm1
chr1	155757240	NA	396	3End	NM_008131	Glul
chr1	155800736	NA	43892	Intergenic	NM_008131	Glul
chr1	155817801	NA	60957	Intergenic	NM_008131	Glul
chr1	155837831	NA	46895	Intergenic	AK043564	AK043564
chr1	155838124	NA	46602	Intergenic	AK043564	AK043564
chr1	155839550	NA	45176	Intergenic	AK043564	AK043564
chr1	155844342	NA	40384	Intergenic	AK043564	AK043564
chr1	155844458	NA	40268	Intergenic	AK043564	AK043564
chr1	155855979	NA	28747	Intergenic	AK043564	AK043564
chr1	155869653	NA	15073	Intergenic	AK043564	AK043564
chr1	155880231	NA	4495	Intergenic	AK043564	AK043564
chr1	155881240	NA	3486	Intergenic	AK043564	AK043564
chr1	155881500	Liver	3226	Intergenic	AK043564	AK043564
chr1	155892066	NA	3172	Intergenic	AK154552	AK154552
chr1	155918392	NA	46689	Gene body	AK154552	AK154552
chr1	155924757	NA	40324	Gene body	AK154552	AK154552
chr1	155924841	Liver	40240	Gene body	AK154552	AK154552
chr1	155966903	NA	-1822	TSS	AK154552	AK154552
chr1	156025241	NA	-60160	Intergenic	AK154552	AK154552
chr1	156025368	NA	-60287	Intergenic	AK154552	AK154552
chr1	156037283	NA	51367	Intergenic	AK019628	AK019628
chr1	156037607	NA	51043	Intergenic	AK019628	AK019628
chr1	156037871	NA	50779	Intergenic	AK019628	AK019628
chr1	156048676	NA	39974	Intergenic	AK019628	AK019628
chr1	156051432	NA	37218	Intergenic	AK019628	AK019628
chr1	156136308	NA	18762	Intergenic	AK015950	AK015950
chr1	156139899	NA	22353	Intergenic	AK015950	AK015950
chr1	156211012	NA	28636	Intergenic	NM_009782	Cacna1e
chr1	156245852	NA	327198	Gene body	NM_009782	Cacna1e
chr1	156246059	NA	326991	Gene body	NM_009782	Cacna1e
chr1	156263734	NA	309316	Gene body	NM_009782	Cacna1e
chr1	156335452	NA	237598	Gene body	NM_009782	Cacna1e
chr1	156470305	NA	102745	Gene body	NM_009782	Cacna1e
chr1	156525659	NA	47391	Gene body	NM_009782	Cacna1e
chr1	156552184	NA	20866	Gene body	NM_009782	Cacna1e
chr1	156552186	NA	20864	Gene body	NM_009782	Cacna1e
chr1	156553505	Kidney	19545	Gene body	NM_009782	Cacna1e
chr1	156570753	NA	2297	Gene body	NM_009782	Cacna1e
chr1	156573029	NA	21	TSS	NM_009782	Cacna1e
chr1	156592130	Testis	-19080	Intergenic	NM_009782	Cacna1e
chr1	156592132	NA	-19082	Intergenic	NM_009782	Cacna1e
chr1	156592343	NA	-19293	Intergenic	NM_009782	Cacna1e
chr1	156614620	NA	-41570	Intergenic	NM_009782	Cacna1e
chr1	156639039	NA	-65989	Intergenic	NM_009782	Cacna1e
chr1	156645467	NA	-72417	Intergenic	NM_009782	Cacna1e
chr1	156645608	NA	-72558	Intergenic	NM_009782	Cacna1e
chr1	156646358	NA	-73308	Intergenic	NM_009782	Cacna1e
chr1	156646393	NA	-73343	Intergenic	NM_009782	Cacna1e
chr1	156689815	NA	-116765	Intergenic	NM_009782	Cacna1e
chr1	156708846	NA	-135796	Intergenic	NM_009782	Cacna1e
chr1	156715876	NA	-142826	Intergenic	NM_009782	Cacna1e
chr1	156732220	NA	-159170	Intergenic	NM_009782	Cacna1e
chr1	156758696	NA	151956	Intergenic	AK029591	AK029591
chr1	156762029	NA	148623	Intergenic	AK029591	AK029591
chr1	156767246	NA	143406	Intergenic	AK029591	AK029591
chr1	156774447	Testis	136205	Intergenic	AK029591	AK029591
chr1	156830044	NA	80608	Intergenic	AK029591	AK029591
chr1	156830331	NA	80321	Intergenic	AK029591	AK029591
chr1	156830681	NA	79971	Intergenic	AK029591	AK029591
chr1	156830779	NA	79873	Intergenic	AK029591	AK029591
chr1	156832284	NA	78368	Intergenic	AK029591	AK029591
chr1	156883421	Liver	27231	Intergenic	AK029591	AK029591
chr1	156886265	NA	24387	Intergenic	AK029591	AK029591
chr1	156907615	NA	3037	Intergenic	AK029591	AK029591
chr1	156910447	NA	205	3End	AK029591	AK029591
chr1	156911641	NA	18753	Gene body	AK029591	AK029591
chr1	156932216	NA	-1822	TSS	AK029591	AK029591
chr1	156933689	NA	-3295	Intergenic	AK029591	AK029591
chr1	156957283	NA	-10517	Intergenic	NM_010500	Ier5
chr1	156961251	Liver	13756	Intergenic	NM_008209	Mr1
chr1	156969558	NA	5449	Intergenic	NM_008209	Mr1
chr1	156969698	NA	5309	Intergenic	NM_008209	Mr1
chr1	156969964	NA	5043	Intergenic	NM_008209	Mr1
chr1	156971636	NA	3371	Intergenic	NM_008209	Mr1
chr1	156997809	NA	-3899	Intergenic	AK041171	Mr1
chr1	157036062	NA	-2496	TSS	AK163167	Stx6
chr1	157038628	NA	70	TSS	AK163167	Stx6
chr1	157040290	NA	1732	TSS	AK163167	Stx6
chr1	157040424	NA	1866	TSS	AK163167	Stx6
chr1	157052726	NA	2079	3End	NM_021433	Stx6
chr1	157057282	NA	1896	3End	AK163167	Stx6
chr1	157057697	Brain	1903	3End	AK078517	BC034090
chr1	157059703	NA	20167	Gene body	AK078517	BC034090
chr1	157063911	NA	15959	Gene body	AK078517	BC034090
chr1	157064258	NA	15612	Gene body	AK078517	BC034090
chr1	157077238	NA	2632	Gene body	AK078517	BC034090
chr1	157077240	NA	2630	Gene body	AK078517	BC034090
chr1	157077368	NA	2502	Gene body	AK078517	BC034090
chr1	157078323	NA	1547	TSS	AK078517	BC034090
chr1	157078386	NA	1484	TSS	AK078517	BC034090
chr1	157078599	Liver	1271	TSS	AK078517	BC034090
chr1	157079576	NA	294	TSS	AK078517	BC034090
chr1	157079623	NA	247	TSS	AK078517	BC034090
chr1	157079982	NA	-112	TSS	AK078517	BC034090
chr1	157080599	NA	-729	TSS	AK078517	BC034090
chr1	157084630	NA	-4760	Intergenic	AK078517	BC034090
chr1	157084902	NA	-5032	Intergenic	AK078517	BC034090
chr1	157086567	NA	-6697	Intergenic	AK078517	BC034090
chr1	157089392	NA	-9522	Intergenic	AK078517	BC034090
chr1	157091935	NA	-12065	Intergenic	AK078517	BC034090
chr1	157092580	NA	-12710	Intergenic	AK078517	BC034090
chr1	157094488	NA	-14618	Intergenic	AK078517	BC034090
chr1	157094871	NA	-15001	Intergenic	AK078517	BC034090
chr1	157123195	NA	141379	Gene body	NM_011273	Xpr1
chr1	157127769	NA	1543	3End	AK087140	Xpr1
chr1	157136839	NA	127735	Gene body	AK141660	Xpr1
chr1	157154856	NA	1916	TSS	AK087140	Xpr1
chr1	157200530	NA	-43758	Intergenic	AK087140	Xpr1
chr1	157216062	NA	48512	Gene body	AK141660	Xpr1
chr1	157255522	NA	9052	Gene body	AK141660	Xpr1
chr1	157255534	NA	9040	Gene body	AK141660	Xpr1
chr1	157269381	NA	-4807	Intergenic	AK141660	Xpr1
chr1	157306012	NA	-41438	Intergenic	AK141660	Xpr1
chr1	157335858	NA	31444	Intergenic	AK147021	AK147021
chr1	157337450	NA	29852	Intergenic	AK147021	AK147021
chr1	157341124	NA	26178	Intergenic	AK147021	AK147021
chr1	157350250	NA	17052	Intergenic	AK147021	AK147021
chr1	157359210	Testis	8092	Intergenic	AK147021	AK147021
chr1	157363333	NA	3969	Intergenic	AK147021	AK147021
chr1	157372292	NA	1946	TSS	AK147021	AK147021
chr1	157376838	NA	-2600	TSS	AK147021	AK147021
chr1	157376852	Testis	-2614	TSS	AK147021	AK147021
chr1	157376924	Testis	-2686	TSS	AK147021	AK147021
chr1	157380358	NA	-6120	Intergenic	AK147021	AK147021
chr1	157389325	NA	-15087	Intergenic	AK147021	AK147021
chr1	157403582	NA	-1669	TSS	NM_028250	Acbd6
chr1	157444225	NA	9301	Intergenic	AK165836	Acbd6
chr1	157468435	NA	33511	Intergenic	AK165836	Acbd6
chr1	157470398	NA	35474	Intergenic	AK165836	Acbd6
chr1	157534128	NA	128877	Gene body	NM_028250	Acbd6
chr1	157554710	NA	34447	Gene body	BC049834	Lhx4
chr1	157561750	NA	10341	Gene body	NM_010712	Lhx4
chr1	157588407	NA	750	TSS	BC049834	Lhx4
chr1	157606575	NA	-17418	Intergenic	BC049834	Lhx4
chr1	157627590	NA	32439	Gene body	NM_001024945	Qsox1
chr1	157636256	Liver	23773	Gene body	NM_001024945	Qsox1
chr1	157637510	NA	11066	Intergenic	AK171127	Qscn6
chr1	157642463	Liver	6113	Intergenic	AK171127	Qscn6
chr1	157642548	NA	6028	Intergenic	AK171127	Qscn6
chr1	157644666	NA	3910	Intergenic	AK171127	Qscn6
chr1	157648141	NA	435	3End	AK171127	Qscn6
chr1	157648348	NA	228	3End	AK171127	Qscn6
chr1	157648901	NA	11128	Gene body	AK171127	Qscn6
chr1	157652884	NA	7145	Gene body	AK171127	Qscn6
chr1	157653022	NA	7007	Gene body	AK171127	Qscn6
chr1	157653537	Liver	6492	Gene body	AK171127	Qscn6
chr1	157653846	NA	6183	Gene body	AK171127	Qscn6
chr1	157655649	NA	4380	Gene body	NM_023268	Qsox1
chr1	157655883	Liver	4146	Gene body	NM_023268	Qsox1
chr1	157656914	NA	3115	Gene body	NM_023268	Qsox1
chr1	157658387	NA	1642	TSS	NM_023268	Qsox1
chr1	157690679	NA	1414	3End	AK172956	Cep350
chr1	157702869	NA	5634	Gene body	AK016759	mKIAA0480
chr1	157719139	NA	-10636	Intergenic	AK016759	mKIAA0480
chr1	157729305	NA	-20802	Intergenic	AK016759	mKIAA0480
chr1	157733249	NA	-24746	Intergenic	AK016759	mKIAA0480
chr1	157891405	NA	3359	Gene body	AK080959	Tor1aip2
chr1	157902588	NA	1722	3End	BC053726	Ifrg15
chr1	157919366	NA	3377	Intergenic	AK038024	Tor1aip2
chr1	157921150	NA	1945	3End	NM_177838	A230106N23Rik
chr1	157921586	NA	1509	3End	NM_177838	A230106N23Rik
chr1	157955637	NA	179519	Gene body	NM_177838	A230106N23Rik
chr1	157958644	NA	176512	Gene body	NM_177838	A230106N23Rik
chr1	157959124	NA	176032	Gene body	NM_177838	A230106N23Rik
chr1	158133817	NA	1339	TSS	NM_177838	A230106N23Rik
chr1	158135209	NA	-53	TSS	NM_177838	A230106N23Rik
chr1	158143313	NA	-8157	Intergenic	NM_177838	A230106N23Rik
chr1	158152306	NA	-17150	Intergenic	NM_177838	A230106N23Rik
chr1	158158118	NA	-22962	Intergenic	NM_177838	A230106N23Rik
chr1	158194925	NA	38812	Gene body	BC099972	Tdrd5
chr1	158233687	NA	50	TSS	BC099972	Tdrd5
chr1	158276350	NA	18184	Intergenic	NM_130456	Nphs2
chr1	158308456	NA	21665	Gene body	NM_001033180	9430070O13Rik
chr1	158324278	Liver	5843	Gene body	NM_001033180	9430070O13Rik
chr1	158350961	NA	7277	Intergenic	NM_009230	Soat1
chr1	158351528	NA	6710	Intergenic	NM_009230	Soat1
chr1	158373068	NA	31391	Gene body	AK054149	Soat1
chr1	158373208	NA	31251	Gene body	AK054149	Soat1
chr1	158390033	NA	14426	Gene body	AK054149	Soat1
chr1	158395006	NA	9453	Gene body	AK054149	Soat1
chr1	158400888	NA	3571	Gene body	AK054149	Soat1
chr1	158430694	NA	-26235	Intergenic	AK054149	Soat1
chr1	158431246	NA	-26787	Intergenic	AK054149	Soat1
chr1	158450547	NA	-38632	Intergenic	NM_009595	Abl2
chr1	158463060	NA	-26119	Intergenic	NM_009595	Abl2
chr1	158506680	NA	17501	Gene body	NM_009595	Abl2
chr1	158511462	NA	22283	Gene body	NM_009595	Abl2
chr1	158515415	NA	26236	Gene body	NM_009595	Abl2
chr1	158570175	NA	80996	Gene body	NM_009595	Abl2
chr1	158571303	NA	82124	Gene body	NM_009595	Abl2
chr1	158572462	NA	83283	Gene body	NM_009595	Abl2
chr1	158589387	Liver	15051	Gene body	BC052851	Tor3a
chr1	158590369	NA	14069	Gene body	BC052851	Tor3a
chr1	158596756	NA	7682	Gene body	NM_023141	Tor3a
chr1	158596871	NA	7567	Gene body	NM_023141	Tor3a
chr1	158597022	NA	7416	Gene body	NM_023141	Tor3a
chr1	158597306	Testis	7132	Gene body	NM_023141	Tor3a
chr1	158631523	Brain	249	3End	AK034081	C530043G21Rik
chr1	158646209	NA	2832	Gene body	NM_145413	C530043G21Rik
chr1	158661422	NA	-12381	Intergenic	AK034081	C530043G21Rik
chr1	158677554	NA	-28513	Intergenic	AK034081	C530043G21Rik
chr1	158678493	NA	-29452	Intergenic	AK034081	C530043G21Rik
chr1	158678654	NA	-29613	Intergenic	AK034081	C530043G21Rik
chr1	158678688	NA	-29647	Intergenic	AK034081	C530043G21Rik
chr1	158678737	NA	-29696	Intergenic	AK034081	C530043G21Rik
chr1	158678753	NA	-29712	Intergenic	AK034081	C530043G21Rik
chr1	158678810	NA	-29769	Intergenic	AK034081	C530043G21Rik
chr1	158678890	NA	-29849	Intergenic	AK034081	C530043G21Rik
chr1	158705326	NA	28970	Intergenic	AK008856	AK008856
chr1	158708167	NA	26129	Intergenic	AK008856	AK008856
chr1	158710198	NA	24098	Intergenic	AK008856	AK008856
chr1	158710760	NA	23536	Intergenic	AK008856	AK008856
chr1	158711390	NA	22906	Intergenic	AK008856	AK008856
chr1	158718110	NA	16186	Intergenic	AK008856	AK008856
chr1	158726606	Kidney	7690	Intergenic	AK008856	AK008856
chr1	158728087	NA	6209	Intergenic	AK008856	AK008856
chr1	158738526	NA	131185	Gene body	BC043132	Ralgps2
chr1	158739250	NA	130461	Gene body	BC043132	Ralgps2
chr1	158743819	NA	-120	TSS	AK007570	Ralgps2
chr1	158760507	NA	-8646	Intergenic	AK012888	Angptl1
chr1	158762230	NA	-6923	Intergenic	AK012888	Angptl1
chr1	158884428	Testis	-14717	Intergenic	NM_023884	Ralgps2
chr1	158884861	NA	-15150	Intergenic	NM_023884	Ralgps2
chr1	158886717	NA	-17006	Intergenic	NM_023884	Ralgps2
chr1	158891774	NA	-22063	Intergenic	NM_023884	Ralgps2
chr1	158913224	NA	-43513	Intergenic	NM_023884	Ralgps2
chr1	158913342	NA	-43631	Intergenic	NM_023884	Ralgps2
chr1	158913431	NA	-43720	Intergenic	NM_023884	Ralgps2
chr1	158916886	NA	-47175	Intergenic	NM_023884	Ralgps2
chr1	158934736	NA	-65025	Intergenic	NM_023884	Ralgps2
chr1	158951064	NA	78213	Intergenic	BC115790	1700057K13Rik
chr1	158969867	NA	59410	Intergenic	BC115790	1700057K13Rik
chr1	158972195	NA	57082	Intergenic	BC115790	1700057K13Rik
chr1	158999668	NA	29609	Intergenic	BC115790	1700057K13Rik
chr1	159000646	NA	28631	Intergenic	BC115790	1700057K13Rik
chr1	159010144	NA	19133	Intergenic	BC115790	1700057K13Rik
chr1	159014748	NA	14529	Intergenic	BC115790	1700057K13Rik
chr1	159062497	Testis	8344	Intergenic	NM_177644	Rasal2
chr1	159295480	NA	46589	Gene body	AK164092	Rasal2
chr1	159314371	NA	27698	Gene body	AK164092	Rasal2
chr1	159373687	NA	-15025	Intergenic	NM_001033284	BC026585
chr1	159381788	NA	-6924	Intergenic	NM_001033284	BC026585
chr1	159388666	NA	-46	TSS	NM_001033284	BC026585
chr1	159388761	NA	49	TSS	AK151310	BC026585
chr1	159440920	NA	3980	Gene body	AK173302	Sec16b
chr1	159448098	NA	-8179	Intergenic	AB063356	Sec16b
chr1	159448793	NA	-7484	Intergenic	AB063356	Sec16b
chr1	159455738	NA	-539	TSS	AB063356	Sec16b
chr1	159455774	NA	-503	TSS	AB063356	Sec16b
chr1	159455928	NA	-349	TSS	AB063356	Sec16b
chr1	159456197	NA	-80	TSS	AB063356	Sec16b
chr1	159456305	NA	28	TSS	AB063356	Sec16b
chr1	159456893	NA	616	TSS	AB063356	Sec16b
chr1	159457330	Liver	1053	TSS	AB063356	Sec16b
chr1	159463379	NA	-2603	TSS	BC051110	Sec16b
chr1	159468359	NA	2377	Gene body	BC051110	Sec16b
chr1	159473549	NA	7567	Gene body	BC051110	Sec16b
chr1	159485310	NA	19328	Gene body	BC051110	Sec16b
chr1	159486860	NA	20878	Gene body	BC051110	Sec16b
chr1	159490389	NA	24407	Gene body	BC051110	Sec16b
chr1	159491450	NA	25468	Gene body	BC051110	Sec16b
chr1	159552523	Testis	53968	Intergenic	AB063356	Sec16b
chr1	159559126	Testis	60571	Intergenic	AB063356	Sec16b
chr1	159559458	NA	60903	Intergenic	AB063356	Sec16b
chr1	159566041	NA	67486	Intergenic	AB063356	Sec16b
chr1	159586149	Liver	87594	Intergenic	AB063356	Sec16b
chr1	159639386	NA	140831	Intergenic	AB063356	Sec16b
chr1	159643788	NA	145233	Intergenic	AB063356	Sec16b
chr1	159644185	NA	145630	Intergenic	AB063356	Sec16b
chr1	159647293	NA	148738	Intergenic	AB063356	Sec16b
chr1	159647657	NA	149102	Intergenic	AB063356	Sec16b
chr1	159656092	Testis	157537	Intergenic	AB063356	Sec16b
chr1	159656101	NA	157546	Intergenic	AB063356	Sec16b
chr1	159656421	NA	157866	Intergenic	AB063356	Sec16b
chr1	159668975	NA	170420	Intergenic	AB063356	Sec16b
chr1	159669107	NA	170552	Intergenic	AB063356	Sec16b
chr1	159686624	NA	188069	Intergenic	AB063356	Sec16b
chr1	159756047	NA	257492	Intergenic	AB063356	Sec16b
chr1	159756080	NA	257525	Intergenic	AB063356	Sec16b
chr1	159756208	NA	257653	Intergenic	AB063356	Sec16b
chr1	159761334	NA	262779	Intergenic	AB063356	Sec16b
chr1	159792960	NA	294405	Intergenic	AB063356	Sec16b
chr1	159819559	NA	321004	Intergenic	AB063356	Sec16b
chr1	159904246	NA	271155	Intergenic	BC067038	mKIAA1747
chr1	160123000	NA	52401	Intergenic	BC067038	mKIAA1747
chr1	160124611	NA	50790	Intergenic	BC067038	mKIAA1747
chr1	160175589	NA	110868	Gene body	NM_207583	6430517E21Rik
chr1	160179394	NA	107063	Gene body	NM_207583	6430517E21Rik
chr1	160179603	NA	106854	Gene body	NM_207583	6430517E21Rik
chr1	160225877	NA	60580	Gene body	NM_207583	6430517E21Rik
chr1	160231195	NA	55165	Gene body	BC067038	mKIAA1747
chr1	160271008	Kidney	15352	Gene body	BC067038	mKIAA1747
chr1	160285263	NA	1097	TSS	BC067038	mKIAA1747
chr1	160402541	NA	110055	Gene body	U48797	Astn1
chr1	160419317	NA	126831	Gene body	AK138576	Astn1
chr1	160419319	NA	126833	Gene body	AK138576	Astn1
chr1	160440736	NA	148250	Gene body	AK138576	Astn1
chr1	160441268	NA	148782	Gene body	AK138576	Astn1
chr1	160526537	Testis	234051	Gene body	AK138576	Astn1
chr1	160587287	Brain	294801	Gene body	AK165200	Astn1
chr1	160775105	NA	-10031	Intergenic	AK005504	Pappa2
chr1	160824460	NA	-59386	Intergenic	AK005504	Pappa2
chr1	160824748	NA	-59674	Intergenic	AK005504	Pappa2
chr1	160845968	NA	41601	Gene body	NM_001085376	Pappa2
chr1	160861809	NA	25760	Gene body	NM_001085376	Pappa2
chr1	160866230	NA	21339	Gene body	NM_001085376	Pappa2
chr1	160866252	NA	21317	Gene body	NM_001085376	Pappa2
chr1	160866638	Testis	20931	Gene body	NM_001085376	Pappa2
chr1	160886187	NA	1382	TSS	NM_001085376	Pappa2
chr1	160887671	NA	-102	TSS	NM_001085376	Pappa2
chr1	160910331	NA	263	TSS	AK005436	1600012P17Rik
chr1	160918706	NA	-8112	Intergenic	AK005436	1600012P17Rik
chr1	160920115	NA	-9521	Intergenic	AK005436	1600012P17Rik
chr1	161080333	NA	14806	Gene body	AK016192	AK016192
chr1	161096306	NA	30779	Gene body	AK016192	AK016192
chr1	161163120	NA	664	TSS	NM_011931	Rfwd2
chr1	161195876	NA	33420	Gene body	NM_011931	Rfwd2
chr1	161319102	NA	41391	Intergenic	NM_011931	Rfwd2
chr1	161325994	Testis	48283	Intergenic	NM_011931	Rfwd2
chr1	161363840	NA	86129	Intergenic	NM_011931	Rfwd2
chr1	161484108	Liver	30209	Gene body	NM_022312	Tnr
chr1	161500754	NA	46855	Gene body	NM_022312	Tnr
chr1	161515537	NA	61638	Gene body	NM_022312	Tnr
chr1	161515544	NA	61645	Gene body	NM_022312	Tnr
chr1	161524262	NA	70363	Gene body	NM_022312	Tnr
chr1	161545292	NA	91393	Gene body	NM_022312	Tnr
chr1	161587782	NA	133883	Gene body	NM_022312	Tnr
chr1	161588354	NA	134455	Gene body	NM_022312	Tnr
chr1	161601054	NA	147155	Gene body	NM_022312	Tnr
chr1	161601229	NA	147330	Gene body	NM_022312	Tnr
chr1	161614561	NA	160662	Gene body	NM_022312	Tnr
chr1	161627026	NA	173127	Gene body	NM_022312	Tnr
chr1	161627900	NA	174001	Gene body	NM_022312	Tnr
chr1	161655653	NA	201754	Gene body	NM_022312	Tnr
chr1	161659690	NA	205791	Gene body	NM_022312	Tnr
chr1	161700604	NA	246705	Gene body	NM_022312	Tnr
chr1	161720084	NA	266185	Gene body	NM_022312	Tnr
chr1	161771692	NA	317793	Gene body	NM_022312	Tnr
chr1	161782288	NA	328389	Gene body	NM_022312	Tnr
chr1	161782381	NA	328482	Gene body	NM_022312	Tnr
chr1	161798290	NA	344391	Gene body	NM_022312	Tnr
chr1	161798344	NA	344445	Gene body	NM_022312	Tnr
chr1	161821655	NA	367756	Gene body	NM_022312	Tnr
chr1	161831794	Brain	377895	Gene body	NM_022312	Tnr
chr1	161854314	NA	400415	Gene body	NM_022312	Tnr
chr1	161913195	NA	58589	Intergenic	NM_022312	Tnr
chr1	161913244	Testis	58638	Intergenic	NM_022312	Tnr
chr1	161913309	Testis	58703	Intergenic	NM_022312	Tnr
chr1	161973615	NA	-928	TSS	AK041441	AK041441
chr1	161973940	NA	-603	TSS	AK041441	AK041441
chr1	161974229	NA	-314	TSS	AK041441	AK041441
chr1	161975659	NA	1116	TSS	AK034159	AK034159
chr1	162009741	NA	1182	3End	AK034159	AK034159
chr1	162076096	NA	7577	Gene body	NM_177839	Tnn
chr1	162076388	NA	7285	Gene body	NM_177839	Tnn
chr1	162076437	NA	7236	Gene body	NM_177839	Tnn
chr1	162084406	Testis	-733	TSS	NM_177839	Tnn
chr1	162098763	NA	-15090	Intergenic	NM_177839	Tnn
chr1	162111009	NA	-14381	Intergenic	NM_025474	Mrps14
chr1	162162951	NA	118751	Gene body	NM_001038621	Rabgap1l
chr1	162190921	NA	532148	Gene body	NM_013862	Rabgap1l
chr1	162203419	NA	519650	Gene body	NM_013862	Rabgap1l
chr1	162208538	NA	514531	Gene body	NM_013862	Rabgap1l
chr1	162216678	NA	22568	Gene body	AK039993	mKIAA0471
chr1	162217644	NA	21602	Gene body	AK039993	mKIAA0471
chr1	162220647	NA	18599	Gene body	AK039993	mKIAA0471
chr1	162239370	NA	-124	TSS	AK039993	mKIAA0471
chr1	162281791	NA	-89	TSS	NM_001038621	Rabgap1l
chr1	162303706	NA	-22004	Intergenic	NM_001038621	Rabgap1l
chr1	162554648	NA	47933	Intergenic	AK034019	Rabgap1l
chr1	162715824	NA	7245	Gene body	NM_013862	Rabgap1l
chr1	162730133	NA	-7064	Intergenic	AK034019	Rabgap1l
chr1	162739161	NA	-16092	Intergenic	AK034019	Rabgap1l
chr1	162739690	NA	-16621	Intergenic	AK034019	Rabgap1l
chr1	162739812	Testis	-16743	Intergenic	AK034019	Rabgap1l
chr1	162797543	Testis	-39057	Intergenic	NM_001024952	Rc3h1
chr1	162817650	NA	-18950	Intergenic	NM_001024952	Rc3h1
chr1	162823255	Testis	-13345	Intergenic	NM_001024952	Rc3h1
chr1	162830119	NA	-6481	Intergenic	NM_001024952	Rc3h1
chr1	162908646	NA	-130	TSS	BC019447	Serpinc1
chr1	162909844	Liver	1068	TSS	BC019447	Serpinc1
chr1	162910916	NA	2140	Gene body	BC019447	Serpinc1
chr1	162917117	NA	-454	TSS	NM_080844	Serpinc1
chr1	162917531	NA	-40	TSS	NM_080844	Serpinc1
chr1	162917935	NA	364	TSS	NM_080844	Serpinc1
chr1	162918385	NA	814	TSS	NM_080844	Serpinc1
chr1	162919082	NA	1511	TSS	NM_080844	Serpinc1
chr1	162919436	Liver	1865	TSS	NM_080844	Serpinc1
chr1	162919637	NA	2066	Gene body	NM_080844	Serpinc1
chr1	162919706	NA	2135	Gene body	NM_080844	Serpinc1
chr1	162934912	NA	1771	3End	NM_080844	Serpinc1
chr1	162962289	Kidney	2126	Gene body	NM_173424	Zbtb37
chr1	163039702	NA	21908	Gene body	AK053371	Klhl20
chr1	163070637	NA	-2233	TSS	BC049713	Ankrd45
chr1	163085396	NA	4049	Gene body	AK015528	AK015528
chr1	163085472	NA	3973	Gene body	AK015528	AK015528
chr1	163189485	NA	-8188	Intergenic	AK076191	AOP2
chr1	163198541	Liver	-17244	Intergenic	AK076191	AOP2
chr1	163295230	NA	-30358	Intergenic	NM_009452	Tnfsf4
chr1	163326800	NA	1212	TSS	NM_009452	Tnfsf4
chr1	163351000	NA	2663	3End	NM_009452	Tnfsf4
chr1	163351033	NA	2696	3End	NM_009452	Tnfsf4
chr1	163399784	NA	-25001	Intergenic	NM_183391	Tnfsf18
chr1	163507243	NA	71822	Intergenic	NM_183391	Tnfsf18
chr1	163602582	NA	53501	Intergenic	AK181631	AK181631
chr1	163661276	NA	-4468	Intergenic	AK218564	AK218564
chr1	163661462	NA	-4654	Intergenic	AK218564	AK218564
chr1	163665377	NA	-8569	Intergenic	AK218564	AK218564
chr1	163672249	NA	-15441	Intergenic	AK218564	AK218564
chr1	163672520	NA	-15712	Intergenic	AK218564	AK218564
chr1	163673012	NA	-16204	Intergenic	AK218564	AK218564
chr1	163676298	NA	-19490	Intergenic	AK218564	AK218564
chr1	163676616	NA	-19808	Intergenic	AK218564	AK218564
chr1	163676808	NA	-20000	Intergenic	AK218564	AK218564
chr1	163676950	NA	-20142	Intergenic	AK218564	AK218564
chr1	163681975	Testis	-25167	Intergenic	AK218564	AK218564
chr1	163744633	NA	3106	Intergenic	AK029097	AI848100
chr1	163827260	NA	6682	Gene body	AK135878	AK135878
chr1	163844684	NA	13640	Intergenic	AK135878	AK135878
chr1	163855499	Testis	16722	Intergenic	AK016179	AK016179
chr1	163855823	NA	16398	Intergenic	AK016179	AK016179
chr1	163888829	NA	10443	Gene body	AK016179	AK016179
chr1	163888898	Testis	10374	Gene body	AK016179	AK016179
chr1	163888907	NA	10365	Gene body	AK016179	AK016179
chr1	163901164	NA	1846	TSS	NM_001039045	Pigc
chr1	163906243	NA	2677	3End	NM_001039045	Pigc
chr1	163908214	NA	4372	Intergenic	BC024584	Dnm3
chr1	163908386	NA	4200	Intergenic	BC024584	Dnm3
chr1	163940817	Testis	284952	Gene body	BC004050	Dnm3
chr1	163940985	NA	284784	Gene body	BC004050	Dnm3
chr1	163941964	NA	4619	Intergenic	AK164444	Dnm3
chr1	163948587	NA	1971	3End	AK013293	AK013293
chr1	163968453	NA	21837	Intergenic	AK013293	AK013293
chr1	163978102	NA	31486	Intergenic	AK013293	AK013293
chr1	164007255	Kidney	57628	Gene body	AK164444	Dnm3
chr1	164050740	NA	14143	Gene body	AK164444	Dnm3
chr1	164065765	NA	-882	TSS	AK164444	Dnm3
chr1	164092629	NA	-27746	Intergenic	AK164444	Dnm3
chr1	164117869	NA	-29884	Intergenic	NR_002870	Dnm3os
chr1	164139299	Testis	-8454	Intergenic	NR_002870	Dnm3os
chr1	164170322	Liver	14641	Intergenic	NR_002870	Dnm3os
chr1	164216758	NA	9011	Gene body	BC004050	Dnm3
chr1	164216992	Testis	8777	Gene body	BC004050	Dnm3
chr1	164340508	NA	67653	Gene body	NM_001038619	Dnm3
chr1	164394027	NA	14134	Gene body	NM_001038619	Dnm3
chr1	164409253	Liver	-1092	TSS	AK049724	Dnm3
chr1	164431063	NA	-22902	Intergenic	AK049724	Dnm3
chr1	164431354	NA	-23193	Intergenic	AK049724	Dnm3
chr1	164431522	NA	-23361	Intergenic	AK049724	Dnm3
chr1	164431625	Testis	-23464	Intergenic	AK049724	Dnm3
chr1	164474468	NA	4008	Gene body	AK048636	Kiaa0859
chr1	164579385	NA	10086	Gene body	NM_010865	Myoc
chr1	164658290	NA	12397	Gene body	AK135245	Bat2d
chr1	164662985	NA	7702	Gene body	AK013732	Bat2d
chr1	164682315	NA	-11628	Intergenic	AK135245	Bat2d
chr1	164745968	NA	-2165	TSS	AK146562	Fmo4
chr1	164788049	NA	2036	Gene body	AK143940	Fmo1
chr1	164788688	NA	1397	TSS	AK143940	Fmo1
chr1	164795184	NA	1495	TSS	NM_010231	Fmo1
chr1	164804940	NA	237	3End	AK129026	Fmo2
chr1	164810536	Testis	18307	Gene body	NM_018881	Fmo2
chr1	164810538	Testis	18305	Gene body	NM_018881	Fmo2
chr1	164816546	NA	100	TSS	AK129026	Fmo2
chr1	164817688	Testis	520	3End	AK009224	Fmo2
chr1	164817832	NA	376	3End	AK009224	Fmo2
chr1	164819403	NA	9440	Gene body	AK009224	Fmo2
chr1	164832333	NA	-3490	Intergenic	AK009224	Fmo2
chr1	164869281	NA	-1635	TSS	BC051402	BC051402
chr1	164878257	NA	5673	Intergenic	NM_008030	Fmo3
chr1	165088850	Liver	-73049	Intergenic	AK019544	4921528O07Rik
chr1	165251641	NA	-7860	Intergenic	NM_001025570	Prrx1
chr1	165256679	NA	-12898	Intergenic	NM_001025570	Prrx1
chr1	165268841	NA	-25060	Intergenic	NM_001025570	Prrx1
chr1	165292576	NA	22463	Intergenic	AK170455	Scyl1bp1
chr1	165304617	NA	10422	Intergenic	AK170455	Scyl1bp1
chr1	165305211	NA	9828	Intergenic	AK170455	Scyl1bp1
chr1	165324404	NA	9368	Gene body	AK039170	Scyl1bp1
chr1	165391329	NA	-57557	Intergenic	AK039170	Scyl1bp1
chr1	165391912	NA	-58140	Intergenic	AK039170	Scyl1bp1
chr1	165487941	NA	-154169	Intergenic	AK039170	Scyl1bp1
chr1	165504887	NA	-171115	Intergenic	AK039170	Scyl1bp1
chr1	165548472	NA	-161337	Intergenic	NM_010629	Kifap3
chr1	165660044	NA	-49765	Intergenic	NM_010629	Kifap3
chr1	165660672	NA	-49137	Intergenic	NM_010629	Kifap3
chr1	165747664	Liver	-299	TSS	AK133957	Kifap3
chr1	165838745	NA	90782	Gene body	AK133957	Kifap3
chr1	165854452	NA	-5742	Intergenic	NM_028776	Scyl3
chr1	165854592	NA	-5602	Intergenic	NM_028776	Scyl3
chr1	165861387	NA	1193	TSS	AK044100	Scyl3
chr1	165861686	NA	1492	TSS	AK044100	Scyl3
chr1	165874098	Kidney	2025	3End	AK141661	BC055324
chr1	165874830	NA	1293	3End	AK141661	BC055324
chr1	165948781	NA	21407	Intergenic	NM_027279	2810422O20Rik
chr1	165980943	NA	2579	Gene body	NM_011345	Sele
chr1	166009448	Testis	17214	Gene body	NM_011346	Sell
chr1	166058421	Testis	4589	Gene body	NM_011347	Selp
chr1	166058689	NA	4857	Gene body	NM_011347	Selp
chr1	166065703	NA	11871	Gene body	NM_011347	Selp
chr1	166081117	NA	-872	TSS	NM_007976	F5
chr1	166115696	NA	-33348	Intergenic	AK149537	AK149537
chr1	166147896	NA	65907	Gene body	NM_007976	F5
chr1	166148262	NA	66273	Gene body	NM_007976	F5
chr1	166148604	NA	66615	Gene body	NM_007976	F5
chr1	166169941	Testis	-9244	Intergenic	NM_054087	Slc19a2
chr1	166182030	Liver	2845	Gene body	AF326916	Slc19a2
chr1	166184909	NA	5724	Gene body	AF326916	Slc19a2
chr1	166185214	NA	6029	Gene body	AF326916	Slc19a2
chr1	166198733	NA	3234	Intergenic	AF326916	Slc19a2
chr1	166217708	NA	11974	Gene body	NM_029115	4930455F23Rik
chr1	166217808	NA	12074	Gene body	NM_029115	4930455F23Rik
chr1	166247541	NA	9351	Gene body	NM_138314	Nme7
chr1	166251798	NA	13608	Gene body	NM_138314	Nme7
chr1	166257128	NA	18938	Gene body	NM_138314	Nme7
chr1	166292881	NA	13315	Intergenic	NM_178071	Nme7
chr1	166296814	NA	59383	Gene body	AK044962	Nm23-M7
chr1	166303412	NA	65981	Gene body	AK044962	Nm23-M7
chr1	166336832	NA	25843	Intergenic	AK044962	Nm23-M7
chr1	166341636	NA	25761	Intergenic	NM_009721	Atp1b1
chr1	166343222	NA	24175	Intergenic	NM_009721	Atp1b1
chr1	166345360	NA	22037	Intergenic	NM_009721	Atp1b1
chr1	166348562	NA	18835	Intergenic	NM_009721	Atp1b1
chr1	166350856	Liver	16541	Intergenic	NM_009721	Atp1b1
chr1	166351068	NA	16329	Intergenic	NM_009721	Atp1b1
chr1	166358115	Liver	9282	Intergenic	NM_009721	Atp1b1
chr1	166362976	Kidney	4421	Intergenic	NM_009721	Atp1b1
chr1	166363433	NA	3964	Intergenic	NM_009721	Atp1b1
chr1	166364303	NA	3094	Intergenic	NM_009721	Atp1b1
chr1	166369400	Kidney	1544	3End	AK133221	Nme7
chr1	166371891	NA	4035	Intergenic	AK133221	Nme7
chr1	166379605	NA	8881	Gene body	NM_009721	Atp1b1
chr1	166381009	NA	7477	Gene body	NM_009721	Atp1b1
chr1	166382631	NA	5855	Gene body	NM_009721	Atp1b1
chr1	166383624	NA	4862	Gene body	NM_009721	Atp1b1
chr1	166384412	NA	4074	Gene body	NM_009721	Atp1b1
chr1	166390554	NA	-2068	TSS	NM_009721	Atp1b1
chr1	166390606	NA	-2120	TSS	NM_009721	Atp1b1
chr1	166392257	NA	-3771	Intergenic	NM_009721	Atp1b1
chr1	166392410	NA	-3924	Intergenic	NM_009721	Atp1b1
chr1	166397801	NA	-9315	Intergenic	NM_009721	Atp1b1
chr1	166406299	NA	-17813	Intergenic	NM_009721	Atp1b1
chr1	166451446	NA	-62960	Intergenic	NM_009721	Atp1b1
chr1	166573959	NA	-152903	Intergenic	NM_019759	Dpt
chr1	166608517	NA	-118345	Intergenic	NM_019759	Dpt
chr1	166634940	NA	-91922	Intergenic	NM_019759	Dpt
chr1	166635029	NA	-91833	Intergenic	NM_019759	Dpt
chr1	166744849	NA	17987	Gene body	NM_019759	Dpt
chr1	166833622	NA	28156	Intergenic	NM_008510	Xcl1
chr1	166835570	NA	26208	Intergenic	NM_008510	Xcl1
chr1	166857026	NA	4752	Intergenic	NM_008510	Xcl1
chr1	166914883	NA	21928	Intergenic	AK076808	AK076808
chr1	166929911	NA	36956	Intergenic	AK076808	AK076808
chr1	166963448	NA	30706	Intergenic	AK016251	AK016251
chr1	166972728	NA	21426	Intergenic	AK016251	AK016251
chr1	167026061	NA	-4000	Intergenic	AK016251	AK016251
chr1	167035276	NA	-13215	Intergenic	AK016251	AK016251
chr1	167035899	Brain	-13838	Intergenic	AK016251	AK016251
chr1	167049230	NA	18753	Intergenic	NM_032005	Tbx19
chr1	167049312	Testis	18671	Intergenic	NM_032005	Tbx19
chr1	167049426	Testis	18557	Intergenic	NM_032005	Tbx19
chr1	167051083	NA	16900	Intergenic	NM_032005	Tbx19
chr1	167052767	NA	15216	Intergenic	NM_032005	Tbx19
chr1	167054685	Testis	13298	Intergenic	NM_032005	Tbx19
chr1	167054710	Testis	13273	Intergenic	NM_032005	Tbx19
chr1	167072703	NA	18201	Gene body	NM_032005	Tbx19
chr1	167073133	NA	17771	Gene body	NM_032005	Tbx19
chr1	167077978	NA	12926	Gene body	NM_032005	Tbx19
chr1	167081914	Testis	8990	Gene body	NM_032005	Tbx19
chr1	167095389	NA	-4485	Intergenic	NM_032005	Tbx19
chr1	167108386	NA	16065	Gene body	AK075812	Sft2d2
chr1	167117003	NA	7448	Gene body	NM_145512	Sft2d2
chr1	167123597	NA	854	TSS	NM_145512	Sft2d2
chr1	167166787	NA	287	TSS	NM_145513	Tiprl
chr1	167168048	NA	-974	TSS	NM_145513	Tiprl
chr1	167211844	NA	-14052	Intergenic	NM_001081126	Gpr161
chr1	167212956	NA	-12940	Intergenic	NM_001081126	Gpr161
chr1	167246646	NA	20750	Gene body	NM_001081126	Gpr161
chr1	167246942	NA	21046	Gene body	NM_001081126	Gpr161
chr1	167247398	NA	21502	Gene body	NM_001081126	Gpr161
chr1	167247441	Brain	21545	Gene body	NM_001081126	Gpr161
chr1	167250404	NA	24508	Gene body	NM_001081126	Gpr161
chr1	167251869	NA	25973	Gene body	NM_001081126	Gpr161
chr1	167251929	NA	26033	Gene body	NM_001081126	Gpr161
chr1	167367865	NA	22553	Gene body	AK004618	Iqwd1
chr1	167412867	NA	1522	3End	NM_027430	Brp44
chr1	167415259	Liver	-54	TSS	NM_173029	Sacy
chr1	167433478	NA	18165	Gene body	NM_173029	Sacy
chr1	167449631	Kidney	34318	Gene body	NM_173029	Sacy
chr1	167525397	NA	39275	Gene body	NM_001001880	Mpzl1
chr1	167525399	NA	39273	Gene body	NM_001001880	Mpzl1
chr1	167531892	Testis	103	TSS	AY764247	Mpzl1
chr1	167535445	NA	-3450	Intergenic	AY764247	Mpzl1
chr1	167547156	NA	-15161	Intergenic	AY764247	Mpzl1
chr1	167547344	NA	-15349	Intergenic	AY764247	Mpzl1
chr1	167555336	NA	9336	Gene body	NM_001001880	Mpzl1
chr1	167559733	NA	4939	Gene body	NM_001001880	Mpzl1
chr1	167562126	NA	2546	Gene body	NM_001001880	Mpzl1
chr1	167565782	NA	-1110	TSS	NM_001001880	Mpzl1
chr1	167569939	NA	-5267	Intergenic	NM_001001880	Mpzl1
chr1	167575904	NA	3171	Intergenic	NM_178593	Rcsd1
chr1	167583478	Testis	54747	Gene body	NM_001038846	Rcsd1
chr1	167593647	NA	44578	Gene body	NM_001038846	Rcsd1
chr1	167593955	Testis	44270	Gene body	NM_001038846	Rcsd1
chr1	167596762	NA	41463	Gene body	NM_001038846	Rcsd1
chr1	167598345	NA	39880	Gene body	NM_001038846	Rcsd1
chr1	167599522	NA	38703	Gene body	NM_001038846	Rcsd1
chr1	167607788	NA	26864	Intergenic	AK020768	AK020768
chr1	167607909	NA	26743	Intergenic	AK020768	AK020768
chr1	167624911	NA	9741	Intergenic	AK020768	AK020768
chr1	167637380	NA	845	TSS	NM_001038846	Rcsd1
chr1	167649091	NA	-9228	Intergenic	AK020768	AK020768
chr1	167655339	Kidney	-15476	Intergenic	AK020768	AK020768
chr1	167656700	NA	-16837	Intergenic	AK020768	AK020768
chr1	167661939	NA	-22076	Intergenic	AK020768	AK020768
chr1	167684499	NA	-9411	Intergenic	NM_011804	Creg1
chr1	167695229	Liver	1319	TSS	NM_011804	Creg1
chr1	167695540	NA	1630	TSS	NM_011804	Creg1
chr1	167696314	NA	2404	Gene body	NM_011804	Creg1
chr1	167696327	NA	2417	Gene body	NM_011804	Creg1
chr1	167696603	Liver	2693	Gene body	NM_011804	Creg1
chr1	167696730	Liver	2820	Gene body	NM_011804	Creg1
chr1	167696851	Liver	2941	Gene body	NM_011804	Creg1
chr1	167699338	NA	5428	Gene body	NM_011804	Creg1
chr1	167702837	NA	8927	Gene body	NM_011804	Creg1
chr1	167716367	NA	-2486	TSS	BC052824	Cd247
chr1	167716791	NA	-2062	TSS	BC052824	Cd247
chr1	167719080	NA	227	TSS	AK138774	Cd247
chr1	167724138	NA	5285	Gene body	AK138774	Cd247
chr1	167736127	NA	17274	Gene body	AK138774	Cd247
chr1	167747797	NA	28944	Gene body	AK138774	Cd247
chr1	167754518	NA	35665	Gene body	AK138774	Cd247
chr1	167780416	NA	61563	Gene body	BC052824	Cd247
chr1	167781477	NA	62624	Gene body	BC052824	Cd247
chr1	167785544	NA	66691	Gene body	BC052824	Cd247
chr1	167792466	Brain	266	3End	BC052824	Cd247
chr1	167812443	NA	-1837	TSS	AF095458	Pou2f1
chr1	167923261	NA	9504	Gene body	NM_011137	Pou2f1
chr1	167973560	Testis	-40795	Intergenic	AJ489478	40817
chr1	167973562	Testis	-40797	Intergenic	AJ489478	40817
chr1	167973613	NA	-40848	Intergenic	AJ489478	40817
chr1	167973738	NA	-40973	Intergenic	AJ489478	40817
chr1	167979955	Testis	-47190	Intergenic	AJ489478	40817
chr1	167994769	Testis	33514	Intergenic	NM_001033344	Dusp27
chr1	167994817	Testis	33466	Intergenic	NM_001033344	Dusp27
chr1	167995523	Testis	32760	Intergenic	NM_001033344	Dusp27
chr1	168018862	NA	9421	Intergenic	NM_001033344	Dusp27
chr1	168019021	NA	9262	Intergenic	NM_001033344	Dusp27
chr1	168030088	NA	27941	Gene body	AK048603	Dusp27
chr1	168030314	NA	27715	Gene body	AK048603	Dusp27
chr1	168030845	NA	27184	Gene body	AK048603	Dusp27
chr1	168030902	NA	27127	Gene body	AK048603	Dusp27
chr1	168031287	Testis	26742	Gene body	AK048603	Dusp27
chr1	168031406	NA	26623	Gene body	AK048603	Dusp27
chr1	168031639	NA	26390	Gene body	AK048603	Dusp27
chr1	168061605	NA	1015	TSS	NM_021610	Gpa33
chr1	168068340	NA	7750	Gene body	NM_021610	Gpa33
chr1	168069114	NA	8524	Gene body	NM_021610	Gpa33
chr1	168084873	NA	24283	Gene body	NM_021610	Gpa33
chr1	168085156	NA	24566	Gene body	NM_021610	Gpa33
chr1	168088456	NA	27866	Gene body	NM_021610	Gpa33
chr1	168088470	NA	27880	Gene body	NM_021610	Gpa33
chr1	168094348	Testis	33758	Gene body	NM_021610	Gpa33
chr1	168094566	NA	33976	Gene body	NM_021610	Gpa33
chr1	168094726	Testis	34136	Gene body	NM_021610	Gpa33
chr1	168094744	Testis	34154	Gene body	NM_021610	Gpa33
chr1	168094840	NA	34250	Gene body	NM_021610	Gpa33
chr1	168094919	NA	34329	Gene body	NM_021610	Gpa33
chr1	168099091	NA	2450	3End	NM_021610	Gpa33
chr1	168113294	NA	16653	Intergenic	NM_021610	Gpa33
chr1	168115063	NA	16452	Intergenic	NM_175296	Mael
chr1	168121049	NA	10466	Intergenic	NM_175296	Mael
chr1	168135383	NA	33492	Gene body	NM_175296	Mael
chr1	168168222	Testis	653	TSS	NM_175296	Mael
chr1	168168631	NA	244	TSS	NM_175296	Mael
chr1	168168714	NA	161	TSS	NM_175296	Mael
chr1	168168842	NA	33	TSS	NM_175296	Mael
chr1	168168890	NA	-15	TSS	NM_175296	Mael
chr1	168169035	NA	-160	TSS	NM_175296	Mael
chr1	168169076	NA	-201	TSS	NM_175296	Mael
chr1	168169083	NA	-208	TSS	NM_175296	Mael
chr1	168186422	NA	-17547	Intergenic	NM_175296	Mael
chr1	168195847	NA	-26972	Intergenic	NM_175296	Mael
chr1	168213262	NA	-44387	Intergenic	NM_175296	Mael
chr1	168225911	NA	-57036	Intergenic	NM_175296	Mael
chr1	168229608	NA	-60733	Intergenic	NM_175296	Mael
chr1	168260663	NA	-48767	Intergenic	NM_030245	Tada1l
chr1	168295790	NA	-13640	Intergenic	AK050649	Tada1l
chr1	168295862	NA	-13568	Intergenic	AK050649	Tada1l
chr1	168314993	NA	24944	Gene body	BC072587	Pogk
chr1	168340182	NA	-245	TSS	NM_175170	Pogk
chr1	168591197	NA	988	3End	NM_172844	Fmo9
chr1	168612746	Liver	-770	TSS	NM_172844	Fmo9
chr1	168617844	NA	-5868	Intergenic	NM_172844	Fmo9
chr1	168617865	NA	-5889	Intergenic	NM_172844	Fmo9
chr1	168646446	Testis	-34470	Intergenic	NM_172844	Fmo9
chr1	168729049	NA	-117073	Intergenic	NM_172844	Fmo9
chr1	168729135	NA	-117159	Intergenic	NM_172844	Fmo9
chr1	168729192	NA	-117216	Intergenic	NM_172844	Fmo9
chr1	168730858	NA	-118882	Intergenic	NM_172844	Fmo9
chr1	168731650	NA	-119674	Intergenic	NM_172844	Fmo9
chr1	168755972	NA	-143996	Intergenic	NM_172844	Fmo9
chr1	168756020	NA	-144044	Intergenic	NM_172844	Fmo9
chr1	168756022	Testis	-144046	Intergenic	NM_172844	Fmo9
chr1	168756261	Testis	-144285	Intergenic	NM_172844	Fmo9
chr1	168756450	Testis	-144474	Intergenic	NM_172844	Fmo9
chr1	168789083	NA	115070	Intergenic	BC056189	BC056189
chr1	168789089	NA	115064	Intergenic	BC056189	BC056189
chr1	168808377	Liver	95776	Intergenic	BC056189	BC056189
chr1	168838940	NA	65213	Intergenic	BC056189	BC056189
chr1	168865310	NA	38843	Intergenic	BC056189	BC056189
chr1	168929948	NA	-89	TSS	BC056189	BC056189
chr1	168940543	NA	8938	Gene body	BC132161	C030014K22Rik
chr1	168940569	NA	8964	Gene body	BC132161	C030014K22Rik
chr1	168953802	NA	22197	Gene body	BC132161	C030014K22Rik
chr1	168966138	NA	34533	Gene body	BC132161	C030014K22Rik
chr1	168978321	NA	46716	Gene body	NM_175461	C030014K22Rik
chr1	168987701	Brain	56096	Gene body	NM_175461	C030014K22Rik
chr1	168992457	NA	60852	Gene body	NM_175461	C030014K22Rik
chr1	168992556	NA	60951	Gene body	NM_175461	C030014K22Rik
chr1	168996674	NA	65069	Gene body	NM_175461	C030014K22Rik
chr1	169000049	Brain	68444	Gene body	NM_175461	C030014K22Rik
chr1	169000200	NA	68595	Gene body	NM_175461	C030014K22Rik
chr1	169004778	NA	73173	Gene body	NM_175461	C030014K22Rik
chr1	169013947	Brain	82342	Gene body	NM_175461	C030014K22Rik
chr1	169029228	NA	8087	Intergenic	BC132161	C030014K22Rik
chr1	169032407	NA	11266	Intergenic	BC132161	C030014K22Rik
chr1	169033375	NA	12234	Intergenic	BC132161	C030014K22Rik
chr1	169033714	NA	12573	Intergenic	BC132161	C030014K22Rik
chr1	169049739	NA	28598	Intergenic	BC132161	C030014K22Rik
chr1	169115260	NA	40956	Intergenic	NM_030724	Uck2
chr1	169124958	NA	31258	Intergenic	NM_030724	Uck2
chr1	169138643	NA	17573	Intergenic	NM_030724	Uck2
chr1	169153653	Kidney	2563	3End	NM_030724	Uck2
chr1	169161826	NA	53432	Gene body	NM_030724	Uck2
chr1	169165067	NA	50191	Gene body	NM_030724	Uck2
chr1	169166679	NA	48579	Gene body	NM_030724	Uck2
chr1	169169846	NA	45412	Gene body	NM_030724	Uck2
chr1	169169961	NA	45297	Gene body	NM_030724	Uck2
chr1	169170108	NA	45150	Gene body	NM_030724	Uck2
chr1	169170204	NA	45054	Gene body	NM_030724	Uck2
chr1	169172666	NA	42592	Gene body	NM_030724	Uck2
chr1	169175419	NA	39839	Gene body	NM_030724	Uck2
chr1	169179476	NA	35782	Gene body	NM_030724	Uck2
chr1	169181793	NA	33465	Gene body	NM_030724	Uck2
chr1	169184223	NA	31035	Gene body	NM_030724	Uck2
chr1	169187278	NA	27980	Gene body	NM_030724	Uck2
chr1	169200654	NA	14604	Gene body	NM_030724	Uck2
chr1	169201618	Liver	13640	Gene body	NM_030724	Uck2
chr1	169213383	NA	1875	TSS	NM_030724	Uck2
chr1	169222008	NA	-6750	Intergenic	NM_030724	Uck2
chr1	169222700	NA	-7442	Intergenic	NM_030724	Uck2
chr1	169222766	NA	-7508	Intergenic	NM_030724	Uck2
chr1	169252030	NA	8477	Intergenic	AK212965	AK212965
chr1	169269442	NA	5333	Intergenic	NM_001039483	Tmco1
chr1	169269835	NA	5726	Intergenic	NM_001039483	Tmco1
chr1	169282785	NA	2664	Gene body	NM_019993	Aldh9a1
chr1	169282839	Liver	2718	Gene body	NM_019993	Aldh9a1
chr1	169284621	Liver	4500	Gene body	NM_019993	Aldh9a1
chr1	169287764	Liver	7643	Gene body	NM_019993	Aldh9a1
chr1	169289272	Kidney	9151	Gene body	NM_019993	Aldh9a1
chr1	169293605	NA	13484	Gene body	NM_019993	Aldh9a1
chr1	169295925	NA	15804	Gene body	NM_019993	Aldh9a1
chr1	169295932	NA	15811	Gene body	NM_019993	Aldh9a1
chr1	169296025	NA	15904	Gene body	NM_019993	Aldh9a1
chr1	169297612	NA	17491	Gene body	NM_019993	Aldh9a1
chr1	169304289	NA	19639	Gene body	NM_025569	Mgst3
chr1	169304972	NA	18956	Gene body	NM_025569	Mgst3
chr1	169307555	NA	16373	Gene body	NM_025569	Mgst3
chr1	169310015	NA	13913	Gene body	NM_025569	Mgst3
chr1	169321744	NA	2184	Gene body	NM_025569	Mgst3
chr1	169322822	NA	1106	TSS	NM_025569	Mgst3
chr1	169344728	NA	-20800	Intergenic	NM_025569	Mgst3
chr1	169352705	NA	23100	Intergenic	NM_001013382	Lrrc52
chr1	169361019	NA	14786	Intergenic	NM_001013382	Lrrc52
chr1	169376033	NA	20878	Gene body	NM_001013382	Lrrc52
chr1	169376102	Testis	20809	Gene body	NM_001013382	Lrrc52
chr1	169481526	NA	-46988	Intergenic	NM_009107	Rxrg
chr1	169493687	NA	-34827	Intergenic	NM_009107	Rxrg
chr1	169537221	NA	8707	Gene body	NM_009107	Rxrg
chr1	169562515	NA	14076	Gene body	S62952	Rxrg
chr1	169562570	Testis	14131	Gene body	S62952	Rxrg
chr1	169562743	NA	14304	Gene body	S62952	Rxrg
chr1	169562752	NA	14313	Gene body	S62952	Rxrg
chr1	169568847	NA	20408	Gene body	S62952	Rxrg
chr1	169569143	NA	20704	Gene body	S62952	Rxrg
chr1	169582798	NA	13044	Intergenic	S62952	Rxrg
chr1	169583806	NA	14052	Intergenic	S62952	Rxrg
chr1	169587793	NA	18039	Intergenic	S62952	Rxrg
chr1	169613924	NA	-5764	Intergenic	NM_033652	Lmx1a
chr1	169626639	NA	6951	Gene body	NM_033652	Lmx1a
chr1	169685890	Brain	66202	Gene body	NM_033652	Lmx1a
chr1	169687250	NA	67562	Gene body	NM_033652	Lmx1a
chr1	169689290	NA	69602	Gene body	NM_033652	Lmx1a
chr1	169690708	NA	71020	Gene body	NM_033652	Lmx1a
chr1	169697077	Liver	77389	Gene body	NM_033652	Lmx1a
chr1	169721509	NA	101821	Gene body	NM_033652	Lmx1a
chr1	169721686	NA	101998	Gene body	NM_033652	Lmx1a
chr1	169733764	NA	114076	Gene body	NM_033652	Lmx1a
chr1	169763186	Kidney	143498	Gene body	NM_033652	Lmx1a
chr1	169808203	Liver	29339	Intergenic	NM_033652	Lmx1a
chr1	169810886	NA	32022	Intergenic	NM_033652	Lmx1a
chr1	169818565	NA	39701	Intergenic	NM_033652	Lmx1a
chr1	169838580	NA	59716	Intergenic	NM_033652	Lmx1a
chr1	169845299	NA	66435	Intergenic	NM_033652	Lmx1a
chr1	169873224	NA	94360	Intergenic	NM_033652	Lmx1a
chr1	169878220	NA	99356	Intergenic	NM_033652	Lmx1a
chr1	169899960	NA	121096	Intergenic	NM_033652	Lmx1a
chr1	169900305	NA	121441	Intergenic	NM_033652	Lmx1a
chr1	169976569	NA	72925	Intergenic	NM_008783	Pbx1
chr1	169976759	NA	72735	Intergenic	NM_008783	Pbx1
chr1	169994335	NA	55159	Intergenic	NM_008783	Pbx1
chr1	169994341	NA	55153	Intergenic	NM_008783	Pbx1
chr1	169998633	NA	50861	Intergenic	NM_008783	Pbx1
chr1	170030450	NA	19044	Intergenic	NM_008783	Pbx1
chr1	170069595	NA	14404	Intergenic	NM_183355	Pbx1
chr1	170070626	NA	13373	Intergenic	NM_183355	Pbx1
chr1	170094629	NA	267760	Gene body	L27453	Pbx1
chr1	170098028	Liver	264361	Gene body	L27453	Pbx1
chr1	170116077	NA	22396	Intergenic	AK084143	PBX1a
chr1	170123659	NA	14814	Intergenic	AK084143	PBX1a
chr1	170131142	NA	7331	Intergenic	AK084143	PBX1a
chr1	170144237	NA	218152	Gene body	AK084143	PBX1a
chr1	170151363	NA	211026	Gene body	AK084143	PBX1a
chr1	170151540	NA	210849	Gene body	AK084143	PBX1a
chr1	170153742	NA	208647	Gene body	AK084143	PBX1a
chr1	170154421	Kidney	207968	Gene body	AK084143	PBX1a
chr1	170156592	NA	205797	Gene body	AK084143	PBX1a
chr1	170171866	NA	190523	Gene body	AK084143	PBX1a
chr1	170171886	NA	190503	Gene body	AK084143	PBX1a
chr1	170174081	NA	188308	Gene body	AK084143	PBX1a
chr1	170176005	NA	186384	Gene body	AK084143	PBX1a
chr1	170176020	NA	186369	Gene body	AK084143	PBX1a
chr1	170177228	NA	185161	Gene body	AK084143	PBX1a
chr1	170199091	NA	163298	Gene body	AK084143	PBX1a
chr1	170214081	NA	52040	Intergenic	BC039791	BC039791
chr1	170218136	Brain	47985	Intergenic	BC039791	BC039791
chr1	170221005	NA	45116	Intergenic	BC039791	BC039791
chr1	170230121	NA	36000	Intergenic	BC039791	BC039791
chr1	170253758	NA	12363	Intergenic	BC039791	BC039791
chr1	170257420	NA	8701	Intergenic	BC039791	BC039791
chr1	170262515	NA	3606	Intergenic	BC039791	BC039791
chr1	170262643	NA	3478	Intergenic	BC039791	BC039791
chr1	170267891	Kidney	-441	TSS	BC039791	BC039791
chr1	170271689	NA	-4239	Intergenic	BC039791	BC039791
chr1	170271696	NA	-4246	Intergenic	BC039791	BC039791
chr1	170272328	NA	-4878	Intergenic	BC039791	BC039791
chr1	170275181	NA	-7731	Intergenic	BC039791	BC039791
chr1	170275323	NA	-7873	Intergenic	BC039791	BC039791
chr1	170285946	NA	-18496	Intergenic	BC039791	BC039791
chr1	170288648	NA	-21198	Intergenic	BC039791	BC039791
chr1	170332767	NA	21805	Intergenic	AK045252	Pbx1
chr1	170340838	NA	13734	Intergenic	AK045252	Pbx1
chr1	170351454	NA	3118	Intergenic	AK045252	Pbx1
chr1	170352287	Kidney	2285	3End	AK045252	Pbx1
chr1	170357079	NA	5310	Gene body	AK045252	Pbx1
chr1	170357891	NA	4498	Gene body	AK045252	Pbx1
chr1	170385789	NA	-23400	Intergenic	NM_183355	Pbx1
chr1	170389885	NA	-27496	Intergenic	AK045252	Pbx1
chr1	170405854	NA	-43465	Intergenic	AK045252	Pbx1
chr1	170407119	NA	-44730	Intergenic	AK045252	Pbx1
chr1	170407167	Brain	-44778	Intergenic	AK045252	Pbx1
chr1	170426007	NA	-63618	Intergenic	AK045252	Pbx1
chr1	170595876	NA	-233487	Intergenic	NM_183355	Pbx1
chr1	170605830	Testis	-243441	Intergenic	NM_183355	Pbx1
chr1	170611691	NA	-249302	Intergenic	NM_183355	Pbx1
chr1	170668882	NA	-306493	Intergenic	NM_183355	Pbx1
chr1	170922171	NA	505893	Intergenic	NM_023284	Nuf2
chr1	170982125	NA	445939	Intergenic	NM_023284	Nuf2
chr1	171096181	NA	331883	Intergenic	NM_023284	Nuf2
chr1	171168812	NA	259252	Intergenic	NM_023284	Nuf2
chr1	171173070	Liver	254994	Intergenic	NM_023284	Nuf2
chr1	171262715	NA	165349	Intergenic	NM_023284	Nuf2
chr1	171317052	NA	111012	Intergenic	NM_023284	Nuf2
chr1	171348080	NA	79984	Intergenic	AK162249	Nuf2
chr1	171368903	NA	59161	Intergenic	AK162249	Nuf2
chr1	171382649	NA	45415	Intergenic	AK162249	Nuf2
chr1	171398185	NA	29879	Intergenic	AK162249	Nuf2
chr1	171402839	NA	25225	Intergenic	AK162249	Nuf2
chr1	171415854	NA	12210	Intergenic	AK162249	Nuf2
chr1	171436744	NA	3505	Intergenic	AK089939	Nuf2
chr1	171532234	NA	-53397	Intergenic	NM_009063	Rgs5
chr1	171606527	NA	20896	Gene body	NM_009063	Rgs5
chr1	171669175	NA	2432	3End	NM_009062	Rgs4
chr1	171743042	NA	-65269	Intergenic	NM_009062	Rgs4
chr1	171743838	NA	-66065	Intergenic	NM_009062	Rgs4
chr1	171762820	NA	-85047	Intergenic	NM_009062	Rgs4
chr1	171800865	NA	-58204	Intergenic	NM_001033185	1700084C01Rik
chr1	171858579	NA	-490	TSS	NM_001033185	1700084C01Rik
chr1	171883326	NA	2305	3End	AK077914	Hsd17b7
chr1	171918741	NA	121949	Gene body	NM_022563	Ddr2
chr1	171928166	NA	112524	Gene body	NM_022563	Ddr2
chr1	171935307	NA	105383	Gene body	NM_022563	Ddr2
chr1	171991450	NA	27475	Intergenic	AK198669	Ddr2
chr1	172004148	Testis	14777	Intergenic	AK198669	Ddr2
chr1	172004471	NA	14454	Intergenic	AK198669	Ddr2
chr1	172039467	NA	1223	TSS	NM_022563	Ddr2
chr1	172039690	NA	1000	TSS	NM_022563	Ddr2
chr1	172040951	NA	-90	TSS	AK198669	Ddr2
chr1	172042318	NA	-1457	TSS	AK198669	Ddr2
chr1	172070259	NA	1874	3End	AK147139	Uap1
chr1	172090545	Brain	14532	Gene body	AK163314	Uap1
chr1	172092288	NA	12789	Gene body	AK163314	Uap1
chr1	172118784	NA	10602	Intergenic	NM_010633	Uhmk1
chr1	172229786	Kidney	-9205	Intergenic	NM_001039593	1700015E13Rik
chr1	172231722	NA	-7269	Intergenic	NM_001039593	1700015E13Rik
chr1	172242132	NA	3141	Gene body	NM_001039593	1700015E13Rik
chr1	172255730	NA	264250	Gene body	AK018149	Nos1ap
chr1	172262256	NA	-2818	TSS	AK122290	Nos1ap
chr1	172273899	NA	-14461	Intergenic	AK122290	Nos1ap
chr1	172290644	NA	12154	Intergenic	AK045124	Nos1ap
chr1	172297730	NA	5068	Intergenic	AK045124	Nos1ap
chr1	172346618	NA	173362	Gene body	AK045124	Nos1ap
chr1	172354570	NA	165410	Gene body	AK045124	Nos1ap
chr1	172354849	NA	165131	Gene body	AK045124	Nos1ap
chr1	172361005	NA	158975	Gene body	AK045124	Nos1ap
chr1	172371349	NA	148631	Gene body	AK045124	Nos1ap
chr1	172383510	NA	136470	Gene body	AK045124	Nos1ap
chr1	172386540	NA	133440	Gene body	AK045124	Nos1ap
chr1	172388100	NA	131880	Gene body	AK045124	Nos1ap
chr1	172415137	NA	72104	Gene body	NM_027528	Nos1ap
chr1	172419759	NA	67482	Gene body	NM_027528	Nos1ap
chr1	172426488	NA	60753	Gene body	NM_027528	Nos1ap
chr1	172431799	NA	55442	Gene body	NM_027528	Nos1ap
chr1	172434229	NA	53012	Gene body	NM_027528	Nos1ap
chr1	172436177	NA	51064	Gene body	NM_027528	Nos1ap
chr1	172436701	NA	50540	Gene body	NM_027528	Nos1ap
chr1	172444175	NA	43066	Gene body	NM_027528	Nos1ap
chr1	172444299	NA	42942	Gene body	NM_027528	Nos1ap
chr1	172444531	NA	42710	Gene body	NM_027528	Nos1ap
chr1	172446591	NA	40650	Gene body	NM_027528	Nos1ap
chr1	172446785	Liver	40456	Gene body	NM_027528	Nos1ap
chr1	172478852	NA	8389	Gene body	NM_027528	Nos1ap
chr1	172509826	Liver	10154	Gene body	AK018149	Nos1ap
chr1	172510759	NA	9221	Gene body	AK018149	Nos1ap
chr1	172521192	NA	-1212	TSS	AK045124	Nos1ap
chr1	172537394	NA	-17414	Intergenic	AK045124	Nos1ap
chr1	172568947	NA	-6016	Intergenic	NM_177068	Olfml2b
chr1	172574345	NA	-618	TSS	NM_177068	Olfml2b
chr1	172582909	NA	7946	Gene body	NM_177068	Olfml2b
chr1	172587815	Testis	12852	Gene body	NM_177068	Olfml2b
chr1	172588214	NA	13251	Gene body	NM_177068	Olfml2b
chr1	172589588	NA	14625	Gene body	NM_177068	Olfml2b
chr1	172595195	NA	20232	Gene body	NM_177068	Olfml2b
chr1	172595340	NA	20377	Gene body	NM_177068	Olfml2b
chr1	172609898	NA	34935	Gene body	NM_177068	Olfml2b
chr1	172617129	NA	4209	Intergenic	NM_177068	Olfml2b
chr1	172662253	NA	135649	Gene body	NM_001081304	Atf6
chr1	172684967	Liver	112935	Gene body	NM_001081304	Atf6
chr1	172701045	NA	96857	Gene body	NM_001081304	Atf6
chr1	172701087	NA	96815	Gene body	NM_001081304	Atf6
chr1	172701140	NA	96762	Gene body	NM_001081304	Atf6
chr1	172701899	NA	96003	Gene body	NM_001081304	Atf6
chr1	172701945	NA	95957	Gene body	NM_001081304	Atf6
chr1	172740315	NA	57587	Gene body	NM_001081304	Atf6
chr1	172747870	NA	50032	Gene body	NM_001081304	Atf6
chr1	172764028	NA	33874	Gene body	NM_001081304	Atf6
chr1	172773874	NA	24028	Gene body	NM_001081304	Atf6
chr1	172775961	NA	21941	Gene body	NM_001081304	Atf6
chr1	172780923	NA	16979	Gene body	NM_001081304	Atf6
chr1	172780931	NA	16971	Gene body	NM_001081304	Atf6
chr1	172781105	Testis	16797	Gene body	NM_001081304	Atf6
chr1	172781160	NA	16742	Gene body	NM_001081304	Atf6
chr1	172807267	NA	8404	Gene body	NM_023173	Dusp12
chr1	172831918	NA	5485	Intergenic	NM_001029984	Fcrlb
chr1	172837448	NA	5624	Gene body	NM_001029984	Fcrlb
chr1	172907778	NA	-1100	TSS	M16367	Fcgr2b
chr1	172929116	NA	-19953	Intergenic	NM_144559	Fcgr4
chr1	172987802	NA	381	TSS	AK163401	Fcgr3
chr1	173032752	NA	-19039	Intergenic	NM_001081275	1700009P17Rik
chr1	173040646	Testis	-11145	Intergenic	NM_001081275	1700009P17Rik
chr1	173042345	NA	-9446	Intergenic	NM_001081275	1700009P17Rik
chr1	173049691	NA	-2100	TSS	NM_001081275	1700009P17Rik
chr1	173073671	NA	7062	Gene body	NM_025321	Sdhc
chr1	173089312	NA	3662	Gene body	AK157960	Mpz
chr1	173090967	NA	5317	Gene body	AK157960	Mpz
chr1	173099060	NA	4334	Intergenic	BC126965	Pcp4l1
chr1	173118573	NA	7844	Gene body	NM_025557	Pcp4l1
chr1	173124287	NA	2130	Gene body	NM_025557	Pcp4l1
chr1	173139477	NA	-4623	Intergenic	NM_009803	Nr1i3
chr1	173144190	NA	90	TSS	AK149381	Nr1i3
chr1	173144377	NA	277	TSS	AK149381	Nr1i3
chr1	173144558	Liver	458	TSS	AK149381	Nr1i3
chr1	173144946	Liver	846	TSS	AK149381	Nr1i3
chr1	173149553	Liver	229	3End	AK149381	Nr1i3
chr1	173150697	NA	1373	3End	AK149381	Nr1i3
chr1	173155827	NA	608	TSS	NM_013474	Apoa2
chr1	173156152	NA	-349	TSS	NM_013474	Apoa2
chr1	173160337	NA	4143	Gene body	NM_010185	Fcer1g
chr1	173167750	NA	9493	Gene body	NM_153064	Ndufs2
chr1	173168779	Liver	8464	Gene body	NM_153064	Ndufs2
chr1	173180972	NA	420	TSS	NM_172845	Adamts4
chr1	173182836	NA	590	TSS	AK076295	Adamts4
chr1	173182923	NA	677	TSS	AK076295	Adamts4
chr1	173183101	NA	855	TSS	AK076295	Adamts4
chr1	173186767	NA	6215	Gene body	NM_172845	Adamts4
chr1	173189073	NA	8521	Gene body	NM_172845	Adamts4
chr1	173189122	Testis	8570	Gene body	NM_172845	Adamts4
chr1	173214793	NA	3264	Gene body	AK029124	Usp21
chr1	173215100	NA	415	TSS	AK011148	Usp21
chr1	173216608	NA	-1093	TSS	AK011148	Usp21
chr1	173216687	NA	-1172	TSS	AK011148	Usp21
chr1	173216986	NA	1071	TSS	NM_013919	Usp21
chr1	173217049	NA	1008	TSS	NM_013919	Usp21
chr1	173250473	NA	-9168	Intergenic	NM_011615	Dedd
chr1	173260018	NA	377	TSS	AK157342	Dedd
chr1	173272875	NA	2896	Gene body	AK002269	Nit1
chr1	173274270	NA	1487	TSS	NM_012049	Nit1
chr1	173278910	NA	3081	Gene body	NM_011070	Pfdn2
chr1	173289909	NA	1020	TSS	NM_001033039	Klhdc9
chr1	173290468	NA	461	TSS	NM_001033039	Klhdc9
chr1	173290488	NA	441	TSS	NM_001033039	Klhdc9
chr1	173290589	NA	340	TSS	NM_001033039	Klhdc9
chr1	173290993	NA	-64	TSS	NM_001033039	Klhdc9
chr1	173298605	NA	-1624	TSS	AK154983	Pvrl4
chr1	173319147	NA	5	TSS	AK147757	mFLJ00267
chr1	173319699	Testis	557	TSS	AK147757	mFLJ00267
chr1	173347777	NA	6319	Gene body	AK142437	Usf1
chr1	173349163	NA	275	3End	BC049784	Usf1
chr1	173349394	NA	506	3End	BC049784	Usf1
chr1	173350288	NA	1400	3End	BC049784	Usf1
chr1	173354115	Testis	13334	Gene body	AK085275	AK085275
chr1	173355560	NA	11889	Gene body	AK085275	AK085275
chr1	173370086	NA	2395	Gene body	NM_172647	F11r
chr1	173372538	NA	4847	Gene body	NM_172647	F11r
chr1	173377876	NA	10185	Gene body	NM_172647	F11r
chr1	173380334	NA	12643	Gene body	NM_172647	F11r
chr1	173380360	NA	12669	Gene body	NM_172647	F11r
chr1	173394279	NA	26588	Gene body	NM_172647	F11r
chr1	173398297	NA	3573	Intergenic	NM_172647	F11r
chr1	173424603	NA	-9005	Intergenic	NM_019484	Refbp2
chr1	173429222	NA	-4386	Intergenic	NM_019484	Refbp2
chr1	173481518	NA	-7805	Intergenic	NM_018729	Cd244
chr1	173530883	NA	6608	Gene body	NM_008534	Ly9
chr1	173530956	Testis	6535	Gene body	NM_008534	Ly9
chr1	173530958	Testis	6533	Gene body	NM_008534	Ly9
chr1	173531189	NA	6302	Gene body	NM_008534	Ly9
chr1	173531288	NA	6203	Gene body	NM_008534	Ly9
chr1	173540120	NA	-2629	TSS	NM_008534	Ly9
chr1	173544080	NA	-6589	Intergenic	NM_008534	Ly9
chr1	173566976	NA	12162	Gene body	AK089525	Slamf7
chr1	173573846	NA	5284	Gene body	BC011154	Cs1
chr1	173574537	Kidney	4593	Gene body	BC011154	Cs1
chr1	173746657	NA	15342	Intergenic	NM_013730	Slamf1
chr1	173748971	NA	17656	Intergenic	NM_013730	Slamf1
chr1	173851396	NA	3729	Gene body	BC030031	Slamf6
chr1	173869704	NA	22037	Gene body	NM_030710	Slamf6
chr1	173906966	NA	23668	Intergenic	BC030031	Slamf6
chr1	173907236	NA	23938	Intergenic	BC030031	Slamf6
chr1	173919200	Testis	15301	Intergenic	NM_033509	Vangl2
chr1	173934716	NA	23460	Gene body	NM_033509	Vangl2
chr1	173938066	NA	20110	Gene body	NM_033509	Vangl2
chr1	173939439	NA	18737	Gene body	NM_033509	Vangl2
chr1	173939743	Testis	18433	Gene body	NM_033509	Vangl2
chr1	173939764	Testis	18412	Gene body	NM_033509	Vangl2
chr1	173939863	NA	18313	Gene body	NM_033509	Vangl2
chr1	173939866	NA	18310	Gene body	NM_033509	Vangl2
chr1	173940024	NA	18152	Gene body	NM_033509	Vangl2
chr1	173940103	Testis	18073	Gene body	NM_033509	Vangl2
chr1	173940798	NA	17378	Gene body	NM_033509	Vangl2
chr1	173943071	NA	15105	Gene body	NM_033509	Vangl2
chr1	173943223	NA	14953	Gene body	NM_033509	Vangl2
chr1	173943310	NA	14866	Gene body	NM_033509	Vangl2
chr1	173945083	NA	13093	Gene body	NM_033509	Vangl2
chr1	173952052	NA	6124	Gene body	NM_033509	Vangl2
chr1	173953710	NA	4466	Gene body	NM_033509	Vangl2
chr1	173958131	NA	45	TSS	NM_033509	Vangl2
chr1	173989204	NA	-1522	TSS	NM_010916	Nhlh1
chr1	173995009	NA	1219	3End	NM_021607	Ncstn
chr1	173995011	NA	1217	3End	NM_021607	Ncstn
chr1	173995140	NA	1088	3End	NM_021607	Ncstn
chr1	173995391	NA	837	3End	NM_021607	Ncstn
chr1	173995474	NA	754	3End	NM_021607	Ncstn
chr1	174007865	NA	4960	Gene body	NM_021607	Ncstn
chr1	174012684	NA	141	TSS	NM_021607	Ncstn
chr1	174025601	NA	1910	3End	AK164910	Copa
chr1	174050685	Kidney	37752	Gene body	NM_009938	Copa
chr1	174071179	NA	5268	Intergenic	NM_023041	Pex19
chr1	174081127	Liver	2819	Gene body	BC078641	Wdr42a
chr1	174102859	NA	24640	Gene body	AK047316	Wdr42a
chr1	174103395	NA	25176	Gene body	AK047316	Wdr42a
chr1	174103857	NA	296	3End	AK047316	Wdr42a
chr1	174108100	NA	4539	Intergenic	AK047316	Wdr42a
chr1	174128608	NA	8304	Gene body	NM_011063	Pea15a
chr1	174132872	NA	4040	Gene body	NM_011063	Pea15a
chr1	174133721	NA	3191	Gene body	NM_011063	Pea15a
chr1	174135182	NA	1730	TSS	NM_011063	Pea15a
chr1	174135226	NA	1686	TSS	NM_011063	Pea15a
chr1	174135229	NA	1683	TSS	NM_011063	Pea15a
chr1	174175020	NA	-16742	Intergenic	BC060087	Igsf8
chr1	174175138	NA	-16624	Intergenic	BC060087	Igsf8
chr1	174175605	NA	-16157	Intergenic	BC060087	Igsf8
chr1	174176787	NA	-14975	Intergenic	BC060087	Igsf8
chr1	174189334	NA	-2428	TSS	BC060087	Igsf8
chr1	174203715	Brain	24480	Gene body	NM_178405	Atp1a2
chr1	174208286	Testis	6153	Intergenic	AK052863	Atp1a2
chr1	174209880	NA	4559	Intergenic	AK052863	Atp1a2
chr1	174214640	NA	13555	Gene body	AK052863	Atp1a2
chr1	174214642	NA	13553	Gene body	AK052863	Atp1a2
chr1	174220409	NA	7786	Gene body	AK052863	Atp1a2
chr1	174222187	NA	6008	Gene body	AK052863	Atp1a2
chr1	174222996	NA	5199	Gene body	AK052863	Atp1a2
chr1	174226440	NA	1755	TSS	AK052863	Atp1a2
chr1	174227392	NA	803	TSS	AK052863	Atp1a2
chr1	174238198	NA	-4339	Intergenic	NM_080419	Igsf8
chr1	174244961	NA	2424	Gene body	NM_080419	Igsf8
chr1	174245517	NA	2980	Gene body	NM_080419	Igsf8
chr1	174247000	NA	4463	Gene body	NM_080419	Igsf8
chr1	174247536	NA	4999	Gene body	NM_080419	Igsf8
chr1	174247591	NA	5054	Gene body	NM_080419	Igsf8
chr1	174247663	NA	5126	Gene body	NM_080419	Igsf8
chr1	174247738	NA	5201	Gene body	NM_080419	Igsf8
chr1	174248010	NA	5473	Gene body	NM_080419	Igsf8
chr1	174248250	NA	5713	Gene body	NM_080419	Igsf8
chr1	174248328	NA	5791	Gene body	NM_080419	Igsf8
chr1	174248392	NA	5855	Gene body	NM_080419	Igsf8
chr1	174248515	NA	5978	Gene body	NM_080419	Igsf8
chr1	174248732	NA	6195	Gene body	NM_080419	Igsf8
chr1	174248903	NA	6366	Gene body	NM_080419	Igsf8
chr1	174249030	NA	6493	Gene body	NM_080419	Igsf8
chr1	174249060	NA	6523	Gene body	NM_080419	Igsf8
chr1	174249212	NA	6675	Gene body	NM_080419	Igsf8
chr1	174249479	NA	6942	Gene body	NM_080419	Igsf8
chr1	174250554	NA	80	3End	AK007011	AK007011
chr1	174254227	NA	1208	3End	AK015907	AK015907
chr1	174254594	NA	841	3End	AK015907	AK015907
chr1	174255902	NA	2357	Gene body	AK015907	AK015907
chr1	174276142	NA	4802	Gene body	NM_001039484	Kcnj10
chr1	174280092	NA	8752	Gene body	NM_001039484	Kcnj10
chr1	174280622	NA	9282	Gene body	NM_001039484	Kcnj10
chr1	174298633	NA	27293	Gene body	NM_001039484	Kcnj10
chr1	174299399	NA	28059	Gene body	NM_001039484	Kcnj10
chr1	174299497	Testis	28157	Gene body	NM_001039484	Kcnj10
chr1	174322356	NA	11692	Intergenic	NM_026234	Pigm
chr1	174326545	Liver	15881	Intergenic	NM_026234	Pigm
chr1	174326612	Liver	15948	Intergenic	NM_026234	Pigm
chr1	174326614	Liver	15950	Intergenic	NM_026234	Pigm
chr1	174336664	NA	26000	Intergenic	NM_026234	Pigm
chr1	174343481	NA	32817	Intergenic	NM_026234	Pigm
chr1	174363517	NA	-41987	Intergenic	NM_029612	Slamf9
chr1	174364139	NA	-41365	Intergenic	NM_029612	Slamf9
chr1	174364739	NA	-40765	Intergenic	NM_029612	Slamf9
chr1	174367113	NA	-38391	Intergenic	NM_029612	Slamf9
chr1	174380300	NA	-25204	Intergenic	NM_029612	Slamf9
chr1	174411373	NA	-977	TSS	AK145121	Igsf9
chr1	174414560	NA	2113	Gene body	NM_033608	Igsf9
chr1	174418931	Kidney	6581	Gene body	AK053544	Igsf9
chr1	174422297	NA	1121	3End	AK053544	Igsf9
chr1	174425760	Testis	13410	Gene body	AK145121	Igsf9
chr1	174426275	NA	13925	Gene body	AK145121	Igsf9
chr1	174426302	NA	13952	Gene body	AK145121	Igsf9
chr1	174426452	NA	14102	Gene body	AK145121	Igsf9
chr1	174426561	Testis	14211	Gene body	AK145121	Igsf9
chr1	174426683	Testis	14333	Gene body	AK145121	Igsf9
chr1	174426752	NA	14402	Gene body	AK145121	Igsf9
chr1	174427139	Testis	14789	Gene body	AK145121	Igsf9
chr1	174427201	NA	14851	Gene body	AK145121	Igsf9
chr1	174433022	NA	2646	Gene body	NM_178598	Tagln2
chr1	174462270	NA	9480	Intergenic	AK017125	AK017125
chr1	174470322	NA	1428	3End	AK017125	AK017125
chr1	174475083	NA	23814	Gene body	AK006449	Ccdc19
chr1	174475347	NA	24078	Gene body	AK006449	Ccdc19
chr1	174475401	NA	24132	Gene body	AK006449	Ccdc19
chr1	174475812	NA	24543	Gene body	AK006449	Ccdc19
chr1	174490661	Brain	625	TSS	BC064106	Vsig8
chr1	174491536	NA	1500	TSS	BC064106	Vsig8
chr1	174505665	NA	5842	Intergenic	NM_029084	Slamf8
chr1	174505712	NA	5795	Intergenic	NM_029084	Slamf8
chr1	174505847	NA	5660	Intergenic	NM_029084	Slamf8
chr1	174505877	Testis	5630	Intergenic	NM_029084	Slamf8
chr1	174516201	NA	4498	Gene body	NM_029084	Slamf8
chr1	174516203	NA	4496	Gene body	NM_029084	Slamf8
chr1	174518284	NA	2415	Gene body	NM_029084	Slamf8
chr1	174545001	NA	-12410	Intergenic	EF032497	Fcrl6
chr1	174545212	NA	-12621	Intergenic	EF032497	Fcrl6
chr1	174545226	NA	-12635	Intergenic	EF032497	Fcrl6
chr1	174582444	NA	-19339	Intergenic	NM_026725	Dusp23
chr1	174582502	NA	-19397	Intergenic	NM_026725	Dusp23
chr1	174599976	Testis	-28220	Intergenic	NM_007768	Crp
chr1	174615423	NA	-12773	Intergenic	NM_007768	Crp
chr1	174628676	Liver	480	TSS	NM_007768	Crp
chr1	175262721	NA	-705	TSS	NM_010045	Darc
chr1	175266998	Testis	30828	Gene body	NM_053199	Cadm3
chr1	175332567	NA	-18161	Intergenic	BC033443	BC033443
chr1	175410548	NA	14381	Intergenic	NM_001013779	Aim2
chr1	175469175	NA	-3193	Intergenic	AK171847	BC094916
chr1	175493186	NA	3228	Intergenic	AK145253	AK145253
chr1	175574462	NA	13464	Gene body	NM_175026	Pyhin1
chr1	175796877	NA	2014	Gene body	AK161717	AK161717
chr1	176006946	NA	6562	Intergenic	NM_146718	Olfr430
chr1	176089590	Testis	-281	TSS	NM_146305	Olfr420
chr1	176250897	NA	-9752	Intergenic	NM_025470	1810030J14Rik
chr1	176251726	Testis	-8923	Intergenic	NM_025470	1810030J14Rik
chr1	176397628	NA	-34348	Intergenic	NM_019445	Fmn2
chr1	176403525	NA	-28451	Intergenic	NM_019445	Fmn2
chr1	176419069	NA	-12907	Intergenic	NM_019445	Fmn2
chr1	176434368	NA	2392	Gene body	BC094606	Fmn2
chr1	176434438	NA	2462	Gene body	BC094606	Fmn2
chr1	176452499	NA	20523	Gene body	BC094606	Fmn2
chr1	176478873	NA	46897	Gene body	BC094606	Fmn2
chr1	176523357	NA	-19280	Intergenic	AK013585	Fmn2
chr1	176568953	Liver	26316	Gene body	AK013585	Fmn2
chr1	176585728	NA	43091	Gene body	AK013585	Fmn2
chr1	176589766	NA	47129	Gene body	AK013585	Fmn2
chr1	176649992	NA	19453	Intergenic	AK013585	Fmn2
chr1	176650092	NA	19553	Intergenic	AK013585	Fmn2
chr1	176662851	NA	32312	Intergenic	AK013585	Fmn2
chr1	176766424	Testis	85526	Gene body	NM_011825	Grem2
chr1	176766814	NA	85136	Gene body	NM_011825	Grem2
chr1	176766946	Testis	85004	Gene body	NM_011825	Grem2
chr1	176766999	Testis	84951	Gene body	NM_011825	Grem2
chr1	176767052	Testis	84898	Gene body	NM_011825	Grem2
chr1	176767219	Testis	84731	Gene body	NM_011825	Grem2
chr1	176767328	Testis	84622	Gene body	NM_011825	Grem2
chr1	176815678	NA	36272	Gene body	NM_011825	Grem2
chr1	176815680	Liver	36270	Gene body	NM_011825	Grem2
chr1	176836496	Liver	15454	Gene body	NM_011825	Grem2
chr1	176962427	NA	26920	Intergenic	DQ139287	RGS7
chr1	177247457	NA	175064	Gene body	NM_011880	Rgs7
chr1	177341849	NA	80672	Gene body	NM_011880	Rgs7
chr1	177373869	NA	48652	Gene body	NM_011880	Rgs7
chr1	177412482	NA	10039	Gene body	NM_011880	Rgs7
chr1	177517687	Kidney	9141	Intergenic	AK136128	AK136128
chr1	177536938	NA	18771	Gene body	NM_010209	Fh1
chr1	177537593	NA	18116	Gene body	NM_010209	Fh1
chr1	177537638	NA	18071	Gene body	NM_010209	Fh1
chr1	177538267	NA	17442	Gene body	NM_010209	Fh1
chr1	177553767	NA	1942	TSS	NM_010209	Fh1
chr1	177559640	NA	-2683	TSS	AK158251	Kmo
chr1	177569366	NA	7043	Gene body	NM_133809	Kmo
chr1	177577304	NA	14981	Gene body	AK158251	Kmo
chr1	177581778	Liver	19455	Gene body	AK158251	Kmo
chr1	177593991	NA	28730	Gene body	NM_010098	Opn3
chr1	177621520	NA	1201	TSS	NM_010098	Opn3
chr1	177630592	NA	1869	TSS	AK133092	4930511H01Rik
chr1	177642626	NA	13903	Gene body	AK133092	4930511H01Rik
chr1	177813720	NA	2792	Gene body	NM_012012	Exo1
chr1	177850724	NA	11300	Intergenic	NM_012012	Exo1
chr1	177901044	NA	6863	Intergenic	NM_001039518	B020018G12Rik
chr1	177905056	NA	2851	3End	NM_001039518	B020018G12Rik
chr1	177908715	Testis	530	TSS	NM_001039518	B020018G12Rik
chr1	177908838	Testis	407	TSS	NM_001039518	B020018G12Rik
chr1	177914480	NA	-5235	Intergenic	NM_001039518	B020018G12Rik
chr1	177934205	NA	-24960	Intergenic	NM_001039518	B020018G12Rik
chr1	177963817	NA	8617	Intergenic	AK082725	Pld5
chr1	177964000	NA	8434	Intergenic	AK082725	Pld5
chr1	178078871	NA	65101	Gene body	BC100428	Pld5
chr1	178127414	NA	16558	Gene body	BC100428	Pld5
chr1	178143461	NA	511	TSS	BC100428	Pld5
chr1	178154076	NA	-10104	Intergenic	AK082725	Pld5
chr1	178178243	NA	27200	Gene body	NM_176916	Pld5
chr1	178195428	NA	10015	Gene body	NM_176916	Pld5
chr1	178235442	NA	-29999	Intergenic	AK136851	Pld5
chr1	178309170	NA	51071	Intergenic	AK158658	AK158658
chr1	178360547	NA	96853	Gene body	AK158658	AK158658
chr1	178365707	NA	91693	Gene body	AK158658	AK158658
chr1	178371584	NA	85816	Gene body	AK158658	AK158658
chr1	178549985	Liver	-92585	Intergenic	AK158658	AK158658
chr1	178586940	NA	76843	Intergenic	AK172953	Cep170
chr1	178611639	NA	52144	Intergenic	AK172953	Cep170
chr1	178612229	NA	51554	Intergenic	AK172953	Cep170
chr1	178612450	NA	51333	Intergenic	AK172953	Cep170
chr1	178612589	NA	51194	Intergenic	AK172953	Cep170
chr1	178626616	NA	37167	Intergenic	AK172953	Cep170
chr1	178658177	NA	5606	Intergenic	AK172953	Cep170
chr1	178678072	NA	2570	Gene body	AK038878	Cep170
chr1	178685929	NA	1185	TSS	BC038377	Cep170
chr1	178756390	NA	11448	Gene body	NM_029756	Sdccag8
chr1	178765699	NA	20757	Gene body	AK017691	Sdccag8
chr1	178765878	NA	20936	Gene body	AK017691	Sdccag8
chr1	178781136	NA	5508	Intergenic	AK017691	Sdccag8
chr1	178783951	NA	39009	Gene body	BC025138	Sdccag8
chr1	178833334	NA	41089	Intergenic	BC025138	Sdccag8
chr1	178849863	NA	57618	Intergenic	BC025138	Sdccag8
chr1	178859976	NA	67731	Intergenic	BC025138	Sdccag8
chr1	178860136	NA	67891	Intergenic	BC025138	Sdccag8
chr1	178862618	NA	70373	Intergenic	BC025138	Sdccag8
chr1	178862669	NA	70424	Intergenic	BC025138	Sdccag8
chr1	178862889	NA	70644	Intergenic	BC025138	Sdccag8
chr1	178864371	NA	72126	Intergenic	BC025138	Sdccag8
chr1	178870143	NA	77898	Intergenic	BC025138	Sdccag8
chr1	178870406	NA	78161	Intergenic	BC025138	Sdccag8
chr1	178915728	NA	170786	Gene body	NM_029756	Sdccag8
chr1	178924517	NA	179575	Gene body	NM_029756	Sdccag8
chr1	178929151	NA	184209	Gene body	NM_029756	Sdccag8
chr1	178944312	NA	199370	Gene body	NM_029756	Sdccag8
chr1	178952958	NA	225940	Gene body	NM_011785	Akt3
chr1	178968933	NA	209965	Gene body	NM_011785	Akt3
chr1	178981897	NA	197001	Gene body	NM_011785	Akt3
chr1	179211633	NA	-32735	Intergenic	NM_011785	Akt3
chr1	179238030	NA	-59132	Intergenic	NM_011785	Akt3
chr1	179270284	NA	-91386	Intergenic	NM_011785	Akt3
chr1	179270293	NA	-91395	Intergenic	NM_011785	Akt3
chr1	179277091	NA	-95446	Intergenic	BC050909	Zfp238
chr1	179296793	NA	-75744	Intergenic	BC050909	Zfp238
chr1	179298532	NA	-74005	Intergenic	BC050909	Zfp238
chr1	179342429	NA	-30108	Intergenic	BC050909	Zfp238
chr1	179376114	NA	1323	TSS	NM_001012330	Zfp238
chr1	179378738	NA	3947	Gene body	BC089333	Zfp238
chr1	179380240	NA	5449	Gene body	BC089333	Zfp238
chr1	179380242	NA	5451	Gene body	BC089333	Zfp238
chr1	179384139	NA	3242	Intergenic	NM_001012330	Zfp238
chr1	179387138	NA	-1958	TSS	AK082514	AK082514
chr1	179390657	NA	-677	TSS	AK082514	AK082514
chr1	179390855	NA	-479	TSS	AK082514	AK082514
chr1	179392474	NA	1140	3End	AK082514	AK082514
chr1	179393005	NA	1671	3End	AK082514	AK082514
chr1	179393729	NA	2395	3End	AK082514	AK082514
chr1	179406278	NA	8770	Gene body	AK156859	AK156859
chr1	179409759	NA	3361	Intergenic	AK156859	AK156859
chr1	179428749	NA	22351	Intergenic	AK156859	AK156859
chr1	179429442	NA	23044	Intergenic	AK156859	AK156859
chr1	179473692	NA	67294	Intergenic	AK156859	AK156859
chr1	179493920	NA	77755	Intergenic	AK009784	AK009784
chr1	179503155	NA	68520	Intergenic	AK009784	AK009784
chr1	179503245	NA	68430	Intergenic	AK009784	AK009784
chr1	179503622	NA	68053	Intergenic	AK009784	AK009784
chr1	179503690	NA	67985	Intergenic	AK009784	AK009784
chr1	179504281	NA	67394	Intergenic	AK009784	AK009784
chr1	179506437	NA	65238	Intergenic	AK009784	AK009784
chr1	179519376	NA	52299	Intergenic	AK009784	AK009784
chr1	179522998	NA	48677	Intergenic	AK009784	AK009784
chr1	179524300	NA	47375	Intergenic	AK009784	AK009784
chr1	179524381	NA	47294	Intergenic	AK009784	AK009784
chr1	179524509	NA	47166	Intergenic	AK009784	AK009784
chr1	179524690	NA	46985	Intergenic	AK009784	AK009784
chr1	179524719	NA	46956	Intergenic	AK009784	AK009784
chr1	179524746	NA	46929	Intergenic	AK009784	AK009784
chr1	179524968	NA	46707	Intergenic	AK009784	AK009784
chr1	179539102	NA	32573	Intergenic	AK009784	AK009784
chr1	179550248	NA	21427	Intergenic	AK009784	AK009784
chr1	179550543	NA	21132	Intergenic	AK009784	AK009784
chr1	179550888	NA	20787	Intergenic	AK009784	AK009784
chr1	179551106	NA	20569	Intergenic	AK009784	AK009784
chr1	179551284	NA	20391	Intergenic	AK009784	AK009784
chr1	179552166	NA	19509	Intergenic	AK009784	AK009784
chr1	179552451	NA	19224	Intergenic	AK009784	AK009784
chr1	179552573	NA	19102	Intergenic	AK009784	AK009784
chr1	179570860	NA	815	3End	AK009784	AK009784
chr1	179573405	NA	-331	TSS	AK009784	AK009784
chr1	179573596	NA	-522	TSS	AK009784	AK009784
chr1	179573598	NA	-524	TSS	AK009784	AK009784
chr1	179573768	NA	-694	TSS	AK009784	AK009784
chr1	179591923	NA	-18849	Intergenic	AK009784	AK009784
chr1	179611401	NA	-38327	Intergenic	AK009784	AK009784
chr1	179613916	NA	-40842	Intergenic	AK009784	AK009784
chr1	179614172	NA	-41098	Intergenic	AK009784	AK009784
chr1	179622595	NA	-37349	Intergenic	NM_027077	1700016C15Rik
chr1	179631048	NA	-28896	Intergenic	NM_027077	1700016C15Rik
chr1	179714871	Brain	11769	Gene body	AK043273	Adss
chr1	179716870	Testis	9770	Gene body	NM_007422	Adss
chr1	179716976	NA	9664	Gene body	NM_007422	Adss
chr1	179717026	NA	9614	Gene body	NM_007422	Adss
chr1	179912778	Testis	-8863	Intergenic	NM_001034899	EG545391
chr1	179914462	NA	-7179	Intergenic	NM_001034899	EG545391
chr1	179921768	NA	127	TSS	AK029617	EG545391
chr1	180073301	NA	151660	Gene body	AK029617	EG545391
chr1	180073353	NA	151712	Gene body	AK029617	EG545391
chr1	180073355	NA	151714	Gene body	AK029617	EG545391
chr1	180073388	NA	151747	Gene body	AK029617	EG545391
chr1	180136252	NA	18705	Gene body	NM_024282	5830417C01Rik
chr1	180154965	NA	37418	Gene body	NM_024282	5830417C01Rik
chr1	180155090	NA	37543	Gene body	NM_024282	5830417C01Rik
chr1	180179402	NA	61855	Gene body	NM_024282	5830417C01Rik
chr1	180179536	NA	61989	Gene body	NM_024282	5830417C01Rik
chr1	180180093	NA	62546	Gene body	NM_024282	5830417C01Rik
chr1	180180138	NA	62591	Gene body	NM_024282	5830417C01Rik
chr1	180206786	NA	24058	Intergenic	NM_024282	5830417C01Rik
chr1	180221385	NA	22073	Intergenic	AK046316	AK046316
chr1	180229466	Testis	13992	Intergenic	AK046316	AK046316
chr1	180229618	Testis	13840	Intergenic	AK046316	AK046316
chr1	180229652	Testis	13806	Intergenic	AK046316	AK046316
chr1	180245514	Liver	3166	Gene body	AK046316	AK046316
chr1	180274910	NA	-7067	Intergenic	NM_016805	Hnrnpu
chr1	180288115	NA	-20272	Intergenic	NM_016805	Hnrnpu
chr1	180288496	NA	-20653	Intergenic	NM_016805	Hnrnpu
chr1	180290487	NA	-22644	Intergenic	NM_016805	Hnrnpu
chr1	180384409	NA	48398	Gene body	NM_026626	Efcab2
chr1	180417068	NA	3688	Intergenic	NM_026626	Efcab2
chr1	180477106	Liver	17851	Gene body	NM_177724	D230039L06Rik
chr1	180501765	Kidney	42510	Gene body	NM_177724	D230039L06Rik
chr1	180531457	NA	72202	Gene body	NM_177724	D230039L06Rik
chr1	180542037	NA	82782	Gene body	NM_177724	D230039L06Rik
chr1	180542091	Testis	82836	Gene body	NM_177724	D230039L06Rik
chr1	180542201	NA	82946	Gene body	NM_177724	D230039L06Rik
chr1	180569242	NA	109987	Gene body	NM_177724	D230039L06Rik
chr1	180569443	NA	110188	Gene body	NM_177724	D230039L06Rik
chr1	180569768	Liver	110513	Gene body	NM_177724	D230039L06Rik
chr1	180576723	NA	117468	Gene body	NM_177724	D230039L06Rik
chr1	180628017	NA	168762	Gene body	NM_177724	D230039L06Rik
chr1	180633878	NA	174623	Gene body	NM_177724	D230039L06Rik
chr1	180665900	NA	19269	Intergenic	NM_177724	D230039L06Rik
chr1	180667572	NA	20941	Intergenic	NM_177724	D230039L06Rik
chr1	180667632	NA	21001	Intergenic	NM_177724	D230039L06Rik
chr1	180669868	NA	23237	Intergenic	NM_177724	D230039L06Rik
chr1	180677343	NA	30712	Intergenic	NM_177724	D230039L06Rik
chr1	180730142	NA	1574	TSS	BC068141	Kif26b
chr1	180751191	NA	22623	Gene body	BC068141	Kif26b
chr1	180751657	NA	23089	Gene body	BC068141	Kif26b
chr1	180771219	NA	-23757	Intergenic	NM_177757	Kif26b
chr1	180772797	NA	-22179	Intergenic	NM_177757	Kif26b
chr1	180778703	NA	-16273	Intergenic	NM_177757	Kif26b
chr1	180817094	NA	22118	Gene body	NM_177757	Kif26b
chr1	180818641	Brain	23665	Gene body	NM_177757	Kif26b
chr1	180845185	NA	116617	Gene body	BC068141	Kif26b
chr1	180845551	Brain	116983	Gene body	BC068141	Kif26b
chr1	180845613	NA	117045	Gene body	BC068141	Kif26b
chr1	180847559	NA	118991	Gene body	BC068141	Kif26b
chr1	180847810	NA	119242	Gene body	BC068141	Kif26b
chr1	180847908	NA	119340	Gene body	BC068141	Kif26b
chr1	180847977	NA	119409	Gene body	BC068141	Kif26b
chr1	180848207	NA	119639	Gene body	BC068141	Kif26b
chr1	180866431	NA	-809	TSS	BC023483	BC023483
chr1	180867833	NA	593	TSS	BC023483	BC023483
chr1	180892577	Liver	555557	Gene body	NM_027188	Smyd3
chr1	180902289	NA	545845	Gene body	NM_027188	Smyd3
chr1	180906941	Kidney	541193	Gene body	NM_027188	Smyd3
chr1	180926787	NA	521347	Gene body	NM_027188	Smyd3
chr1	180942834	NA	505300	Gene body	NM_027188	Smyd3
chr1	180947041	NA	501093	Gene body	NM_027188	Smyd3
chr1	180958159	Liver	489975	Gene body	NM_027188	Smyd3
chr1	180958223	Liver	489911	Gene body	NM_027188	Smyd3
chr1	180969187	NA	478947	Gene body	NM_027188	Smyd3
chr1	180972152	NA	475982	Gene body	NM_027188	Smyd3
chr1	180973988	NA	474146	Gene body	NM_027188	Smyd3
chr1	180989135	NA	458999	Gene body	NM_027188	Smyd3
chr1	180990024	NA	458110	Gene body	NM_027188	Smyd3
chr1	180990212	NA	457922	Gene body	NM_027188	Smyd3
chr1	180995419	NA	452715	Gene body	NM_027188	Smyd3
chr1	181013392	NA	434742	Gene body	NM_027188	Smyd3
chr1	181016519	NA	431615	Gene body	NM_027188	Smyd3
chr1	181034552	NA	413582	Gene body	NM_027188	Smyd3
chr1	181034889	NA	413245	Gene body	NM_027188	Smyd3
chr1	181038084	NA	410050	Gene body	NM_027188	Smyd3
chr1	181067059	NA	381075	Gene body	NM_027188	Smyd3
chr1	181077289	NA	370845	Gene body	NM_027188	Smyd3
chr1	181123002	NA	202452	Intergenic	AK087728	Smyd3
chr1	181123206	NA	202248	Intergenic	AK087728	Smyd3
chr1	181127097	NA	198357	Intergenic	AK087728	Smyd3
chr1	181137626	NA	187828	Intergenic	AK087728	Smyd3
chr1	181177960	NA	147494	Intergenic	AK087728	Smyd3
chr1	181191784	Brain	133670	Intergenic	AK087728	Smyd3
chr1	181212147	NA	113307	Intergenic	AK087728	Smyd3
chr1	181234477	NA	90977	Intergenic	AK087728	Smyd3
chr1	181256597	NA	68857	Intergenic	AK087728	Smyd3
chr1	181354365	NA	93769	Gene body	AK087728	Smyd3
chr1	181379129	Testis	69005	Gene body	AK087728	Smyd3
chr1	181379491	NA	68643	Gene body	AK087728	Smyd3
chr1	181379541	NA	68593	Gene body	AK087728	Smyd3
chr1	181405012	NA	43122	Gene body	AK087728	Smyd3
chr1	181450786	Testis	-2652	TSS	AK087728	Smyd3
chr1	181450915	NA	-2781	TSS	AK087728	Smyd3
chr1	181476971	NA	312	TSS	NM_146105	9630058J23Rik
chr1	181483050	NA	6391	Gene body	NM_146105	9630058J23Rik
chr1	181487035	NA	10376	Gene body	NM_146105	9630058J23Rik
chr1	181501764	NA	25105	Gene body	AK040666	9630058J23Rik
chr1	181510479	NA	33820	Gene body	AK040666	9630058J23Rik
chr1	181538998	NA	6537	Intergenic	AK087361	9630058J23Rik
chr1	181539049	Liver	6588	Intergenic	AK087361	9630058J23Rik
chr1	181539955	NA	7494	Intergenic	AK087361	9630058J23Rik
chr1	181539987	Brain	7526	Intergenic	AK087361	9630058J23Rik
chr1	181540119	NA	7658	Intergenic	AK087361	9630058J23Rik
chr1	181540367	NA	7906	Intergenic	AK087361	9630058J23Rik
chr1	181575031	NA	17427	Intergenic	NM_146105	9630058J23Rik
chr1	181575441	NA	17837	Intergenic	NM_146105	9630058J23Rik
chr1	181577220	NA	19616	Intergenic	NM_146105	9630058J23Rik
chr1	181600825	NA	2464	Gene body	NM_178653	Sccpdh
chr1	181619845	NA	2530	3End	NM_178653	Sccpdh
chr1	181639505	NA	22190	Intergenic	NM_178653	Sccpdh
chr1	181642709	Testis	25394	Intergenic	NM_178653	Sccpdh
chr1	181643173	NA	25858	Intergenic	NM_178653	Sccpdh
chr1	181663642	NA	12579	Intergenic	NM_026375	Ahctf1
chr1	181665135	NA	11086	Intergenic	NM_026375	Ahctf1
chr1	181675267	NA	954	3End	NM_026375	Ahctf1
chr1	181683869	NA	334	TSS	BC005735	Ahctf1
chr1	181732343	NA	1448	TSS	NM_026375	Ahctf1
chr1	181767058	NA	-33267	Intergenic	NM_026375	Ahctf1
chr1	181776267	NA	-42476	Intergenic	NM_026375	Ahctf1
chr1	181776383	Testis	-42592	Intergenic	NM_026375	Ahctf1
chr1	181786706	NA	-52915	Intergenic	NM_026375	Ahctf1
chr1	181786879	NA	-53088	Intergenic	NM_026375	Ahctf1
chr1	181796343	NA	-62552	Intergenic	NM_026375	Ahctf1
chr1	181797161	NA	-63370	Intergenic	NM_026375	Ahctf1
chr1	181798689	NA	-64898	Intergenic	NM_026375	Ahctf1
chr1	181812953	NA	-77937	Intergenic	AK138649	Cdc42bpa
chr1	181813147	NA	-77743	Intergenic	AK138649	Cdc42bpa
chr1	181846850	NA	-44040	Intergenic	AK138649	Cdc42bpa
chr1	181847697	NA	-43193	Intergenic	AK138649	Cdc42bpa
chr1	181848497	NA	-42393	Intergenic	AK138649	Cdc42bpa
chr1	181848617	NA	-42273	Intergenic	AK138649	Cdc42bpa
chr1	181848711	NA	-42179	Intergenic	AK138649	Cdc42bpa
chr1	181848867	NA	-42023	Intergenic	AK138649	Cdc42bpa
chr1	181849351	Testis	-41539	Intergenic	AK138649	Cdc42bpa
chr1	181849606	Testis	-41284	Intergenic	AK138649	Cdc42bpa
chr1	181854385	Kidney	-36505	Intergenic	AK138649	Cdc42bpa
chr1	181855577	NA	-35313	Intergenic	AK138649	Cdc42bpa
chr1	181870498	NA	-20392	Intergenic	AK138649	Cdc42bpa
chr1	181870500	NA	-20390	Intergenic	AK138649	Cdc42bpa
chr1	181871083	NA	-19807	Intergenic	AK138649	Cdc42bpa
chr1	181871429	NA	-19461	Intergenic	AK138649	Cdc42bpa
chr1	181871999	NA	-18891	Intergenic	AK138649	Cdc42bpa
chr1	181889081	NA	-1809	TSS	AK138649	Cdc42bpa
chr1	182028686	NA	-2469	TSS	AF492452	Cdc42bpa
chr1	182032109	NA	706	3End	AK138649	Cdc42bpa
chr1	182071044	NA	-3885	Intergenic	AK129148	Cdc42bpa
chr1	182086073	NA	9197	Intergenic	AJ278735	Cabc1
chr1	182090895	NA	4375	Intergenic	AJ278735	Cabc1
chr1	182092307	Kidney	2963	3End	AJ278735	Cabc1
chr1	182106156	NA	2857	3End	AK179958	Cabc1
chr1	182109057	NA	17086	Gene body	AK179958	Cabc1
chr1	182109305	Kidney	16838	Gene body	AK179958	Cabc1
chr1	182111719	NA	14424	Gene body	AK179958	Cabc1
chr1	182124466	NA	-869	TSS	AJ278735	Cabc1
chr1	182124524	NA	-927	TSS	AJ278735	Cabc1
chr1	182143431	NA	13705	Intergenic	AF038935	Psen2
chr1	182145800	NA	11336	Intergenic	AF038935	Psen2
chr1	182146008	NA	11128	Intergenic	AF038935	Psen2
chr1	182147440	NA	9696	Intergenic	AF038935	Psen2
chr1	182150982	NA	6154	Intergenic	AF038935	Psen2
chr1	182151336	Liver	5800	Intergenic	AF038935	Psen2
chr1	182158848	Liver	1327	TSS	U57325	Psen2
chr1	182159758	NA	417	TSS	U57325	Psen2
chr1	182160001	Liver	174	TSS	U57325	Psen2
chr1	182160117	NA	58	TSS	U57325	Psen2
chr1	182160561	NA	-386	TSS	U57325	Psen2
chr1	182165951	NA	20480	Gene body	AK014706	Psen2
chr1	182175772	Liver	116	TSS	AF038935	Psen2
chr1	182178336	NA	-2304	TSS	NM_011183	Psen2
chr1	182180329	NA	-4297	Intergenic	NM_011183	Psen2
chr1	182187273	NA	-842	TSS	AK014706	Psen2
chr1	182193730	NA	-7299	Intergenic	AK014706	Psen2
chr1	182196143	NA	-9712	Intergenic	AK014706	Psen2
chr1	182205002	NA	-18571	Intergenic	AK014706	Psen2
chr1	182214120	NA	-27689	Intergenic	AK014706	Psen2
chr1	182214161	NA	-27730	Intergenic	AK014706	Psen2
chr1	182214336	NA	-27905	Intergenic	AK014706	Psen2
chr1	182218037	NA	-31606	Intergenic	AK014706	Psen2
chr1	182219356	NA	-32925	Intergenic	AK014706	Psen2
chr1	182219723	NA	-33292	Intergenic	AK014706	Psen2
chr1	182219894	NA	-33463	Intergenic	AK014706	Psen2
chr1	182230054	NA	27045	Intergenic	NR_003623	MGC68323
chr1	182232253	NA	24846	Intergenic	NR_003623	MGC68323
chr1	182287373	NA	-26693	Intergenic	NR_003623	MGC68323
chr1	182292505	NA	-31825	Intergenic	NR_003623	MGC68323
chr1	182292557	NA	-31877	Intergenic	NR_003623	MGC68323
chr1	182292788	NA	-32108	Intergenic	NR_003623	MGC68323
chr1	182319222	Testis	58616	Gene body	NM_001081175	Itpkb
chr1	182334257	NA	73651	Gene body	NM_001081175	Itpkb
chr1	182336014	NA	75408	Gene body	NM_001081175	Itpkb
chr1	182337018	NA	76412	Gene body	NM_001081175	Itpkb
chr1	182337308	NA	76702	Gene body	NM_001081175	Itpkb
chr1	182338253	NA	77647	Gene body	NM_001081175	Itpkb
chr1	182338354	NA	77748	Gene body	NM_001081175	Itpkb
chr1	182339200	NA	78594	Gene body	NM_001081175	Itpkb
chr1	182362736	NA	1629	3End	NM_001081227	6330403A02Rik
chr1	182371529	NA	42106	Gene body	NM_001081227	6330403A02Rik
chr1	182383896	Liver	29739	Gene body	NM_001081227	6330403A02Rik
chr1	182386277	NA	27358	Gene body	NM_001081227	6330403A02Rik
chr1	182393476	NA	20159	Gene body	NM_001081227	6330403A02Rik
chr1	182393739	Brain	19896	Gene body	NM_001081227	6330403A02Rik
chr1	182395473	NA	18162	Gene body	NM_001081227	6330403A02Rik
chr1	182416098	NA	-2463	TSS	NM_001081227	6330403A02Rik
chr1	182432743	NA	-19108	Intergenic	NM_001081227	6330403A02Rik
chr1	182440852	NA	-27217	Intergenic	NM_001081227	6330403A02Rik
chr1	182450528	NA	-36893	Intergenic	NM_001081227	6330403A02Rik
chr1	182451586	NA	-37951	Intergenic	NM_001081227	6330403A02Rik
chr1	182461010	NA	-38095	Intergenic	NM_007415	Parp1
chr1	182463133	NA	-35972	Intergenic	NM_007415	Parp1
chr1	182474905	NA	-24200	Intergenic	NM_007415	Parp1
chr1	182478489	NA	-20616	Intergenic	NM_007415	Parp1
chr1	182503064	NA	3959	Gene body	NM_007415	Parp1
chr1	182528357	NA	29252	Gene body	NM_007415	Parp1
chr1	182528487	NA	29382	Gene body	NM_007415	Parp1
chr1	182537463	NA	6078	Intergenic	NM_007415	Parp1
chr1	182569435	NA	-2029	TSS	BC099695	Lin9
chr1	182570073	NA	-1391	TSS	BC099695	Lin9
chr1	182577993	NA	6529	Gene body	NM_001103182	Lin9
chr1	182633572	NA	-6407	Intergenic	NM_013729	Mixl1
chr1	182692142	NA	7846	Intergenic	NM_133225	Acbd3
chr1	182692767	NA	8471	Intergenic	NM_133225	Acbd3
chr1	182692791	NA	8495	Intergenic	NM_133225	Acbd3
chr1	182693592	NA	9296	Intergenic	NM_133225	Acbd3
chr1	182705500	NA	21204	Intergenic	NM_133225	Acbd3
chr1	182709240	NA	23458	Intergenic	NM_008210	H3f3a
chr1	182710585	NA	22113	Intergenic	NM_008210	H3f3a
chr1	182710999	NA	21699	Intergenic	NM_008210	H3f3a
chr1	182711566	NA	21132	Intergenic	NM_008210	H3f3a
chr1	182722097	NA	10601	Intergenic	NM_008210	H3f3a
chr1	182745621	NA	-1887	TSS	AK160635	H3f3b
chr1	182745627	NA	-1893	TSS	AK160635	H3f3b
chr1	182745771	NA	-2037	TSS	AK160635	H3f3b
chr1	182745924	NA	-2190	TSS	AK160635	H3f3b
chr1	182746222	NA	-2488	TSS	AK160635	H3f3b
chr1	182760365	NA	-16631	Intergenic	AK160635	H3f3b
chr1	182760418	Testis	-16684	Intergenic	AK160635	H3f3b
chr1	182760610	NA	-16876	Intergenic	AK160635	H3f3b
chr1	182796332	Brain	15051	Gene body	NM_145943	BC031781
chr1	182796334	NA	15053	Gene body	NM_145943	BC031781
chr1	182798544	NA	299	3End	NM_145943	BC031781
chr1	182805364	NA	7119	Intergenic	NM_145943	BC031781
chr1	182810956	NA	-12293	Intergenic	NM_177099	Lefty2
chr1	182823449	NA	200	TSS	NM_177099	Lefty2
chr1	182830323	NA	1090	3End	NM_177099	Lefty2
chr1	182835660	NA	1221	TSS	NM_133705	Pycr2
chr1	182836832	NA	2393	Gene body	NM_133705	Pycr2
chr1	182841811	NA	3592	Intergenic	NM_133705	Pycr2
chr1	182842141	NA	3922	Intergenic	NM_133705	Pycr2
chr1	182865359	NA	190	TSS	NM_010094	Lefty1
chr1	182878604	NA	4392	Gene body	BC014795	Tmem63a
chr1	182889595	NA	15383	Gene body	BC014795	Tmem63a
chr1	182905131	NA	30919	Gene body	BC014795	Tmem63a
chr1	182913414	NA	6272	Intergenic	NM_010145	Ephx1
chr1	182921023	Liver	26603	Gene body	NM_010145	Ephx1
chr1	182935673	NA	11953	Gene body	NM_010145	Ephx1
chr1	182940629	NA	6997	Gene body	NM_010145	Ephx1
chr1	182945100	Liver	2526	Gene body	NM_010145	Ephx1
chr1	182946350	NA	1276	TSS	NM_010145	Ephx1
chr1	182946418	NA	1208	TSS	NM_010145	Ephx1
chr1	182948476	NA	-850	TSS	NM_010145	Ephx1
chr1	182948685	Testis	-1059	TSS	NM_010145	Ephx1
chr1	182975289	NA	-6078	Intergenic	NM_001033819	9130409I23Rik
chr1	182980451	NA	-916	TSS	NM_001033819	9130409I23Rik
chr1	182983753	NA	2386	Gene body	NM_001033819	9130409I23Rik
chr1	182997706	Testis	6908	Intergenic	NM_001033819	9130409I23Rik
chr1	182997773	NA	6975	Intergenic	NM_001033819	9130409I23Rik
chr1	183057122	Liver	3746	Intergenic	AK018049	Nvl
chr1	183092264	NA	11147	Gene body	NM_030131	Cnih4
chr1	183128563	NA	414	3End	AK219748	Wdr26
chr1	183128609	NA	368	3End	AK219748	Wdr26
chr1	183158320	NA	-16819	Intergenic	AK219748	Wdr26
chr1	183172019	NA	-30518	Intergenic	AK219748	Wdr26
chr1	183175907	NA	-34406	Intergenic	AK219748	Wdr26
chr1	183187461	NA	-45960	Intergenic	AK219748	Wdr26
chr1	183187927	NA	-46426	Intergenic	AK219748	Wdr26
chr1	183212741	NA	-70017	Intergenic	NM_028408	Cnih3
chr1	183213417	NA	-69341	Intergenic	NM_028408	Cnih3
chr1	183216498	NA	-66260	Intergenic	NM_028408	Cnih3
chr1	183251459	NA	-31299	Intergenic	NM_028408	Cnih3
chr1	183268905	NA	-13853	Intergenic	NM_028408	Cnih3
chr1	183281869	NA	-889	TSS	NM_028408	Cnih3
chr1	183295507	NA	12749	Gene body	BC115641	Cnih3
chr1	183311809	NA	29051	Gene body	BC115641	Cnih3
chr1	183313298	NA	30540	Gene body	BC115641	Cnih3
chr1	183343829	NA	61071	Gene body	NM_028408	Cnih3
chr1	183358047	Kidney	75289	Gene body	NM_028408	Cnih3
chr1	183358216	NA	75458	Gene body	NM_028408	Cnih3
chr1	183370108	NA	87350	Gene body	NM_028408	Cnih3
chr1	183371706	NA	88948	Gene body	NM_028408	Cnih3
chr1	183377189	NA	94431	Gene body	NM_028408	Cnih3
chr1	183377910	Brain	95152	Gene body	NM_028408	Cnih3
chr1	183377912	NA	95154	Gene body	NM_028408	Cnih3
chr1	183397038	NA	6998	Intergenic	BC115641	Cnih3
chr1	183397398	NA	7358	Intergenic	BC115641	Cnih3
chr1	183397491	NA	7451	Intergenic	BC115641	Cnih3
chr1	183397536	Liver	7496	Intergenic	BC115641	Cnih3
chr1	183406410	NA	16370	Intergenic	BC115641	Cnih3
chr1	183406522	Liver	16482	Intergenic	BC115641	Cnih3
chr1	183414928	NA	24888	Intergenic	BC115641	Cnih3
chr1	183440633	Testis	50593	Intergenic	BC115641	Cnih3
chr1	183440972	NA	50932	Intergenic	BC115641	Cnih3
chr1	183445445	NA	55405	Intergenic	BC115641	Cnih3
chr1	183467886	NA	77846	Intergenic	BC115641	Cnih3
chr1	183470027	NA	79987	Intergenic	BC115641	Cnih3
chr1	183470052	NA	80012	Intergenic	BC115641	Cnih3
chr1	183470220	NA	80180	Intergenic	BC115641	Cnih3
chr1	183470525	NA	80485	Intergenic	BC115641	Cnih3
chr1	183476549	NA	86509	Intergenic	BC115641	Cnih3
chr1	183476881	NA	86841	Intergenic	BC115641	Cnih3
chr1	183477519	NA	87479	Intergenic	BC115641	Cnih3
chr1	183493022	NA	-90487	Intergenic	AK139544	AK139544
chr1	183496122	NA	-87387	Intergenic	AK139544	AK139544
chr1	183499586	NA	-83923	Intergenic	AK139544	AK139544
chr1	183507305	NA	-76204	Intergenic	AK139544	AK139544
chr1	183707314	NA	7509	Intergenic	NM_172846	A230079K17Rik
chr1	183712576	NA	12771	Intergenic	NM_172846	A230079K17Rik
chr1	183726525	NA	-17063	Intergenic	AK133142	AK133142
chr1	183763003	NA	9460	Gene body	NM_133815	Lbr
chr1	183763306	NA	9157	Gene body	NM_133815	Lbr
chr1	183768192	NA	4271	Gene body	NM_133815	Lbr
chr1	183768278	NA	4185	Gene body	NM_133815	Lbr
chr1	183774887	NA	-2424	TSS	NM_133815	Lbr
chr1	183775059	NA	-2596	TSS	NM_133815	Lbr
chr1	183776104	NA	-3641	Intergenic	NM_133815	Lbr
chr1	183776515	Kidney	-4052	Intergenic	NM_133815	Lbr
chr1	183777704	NA	-5241	Intergenic	NM_133815	Lbr
chr1	183793072	NA	-20609	Intergenic	NM_133815	Lbr
chr1	183794384	NA	-21921	Intergenic	NM_133815	Lbr
chr1	183811357	NA	23218	Intergenic	NM_008680	Enah
chr1	183811533	NA	23042	Intergenic	NM_008680	Enah
chr1	183818866	Testis	15709	Intergenic	NM_008680	Enah
chr1	183820016	NA	14559	Intergenic	NM_008680	Enah
chr1	183820311	NA	14264	Intergenic	NM_008680	Enah
chr1	183853753	NA	96358	Gene body	NM_001083121	Enah
chr1	183853789	Testis	96322	Gene body	NM_001083121	Enah
chr1	183861194	NA	25047	Intergenic	AK020248	Enah
chr1	183906818	NA	43293	Gene body	AK020248	Enah
chr1	183976017	NA	-25906	Intergenic	AK020248	Enah
chr1	183985325	NA	-35214	Intergenic	AK020248	Enah
chr1	183985419	NA	-35308	Intergenic	AK020248	Enah
chr1	183989018	NA	-38907	Intergenic	AK020248	Enah
chr1	183999524	NA	-49413	Intergenic	AK020248	Enah
chr1	184002964	Liver	-51916	Intergenic	NM_012058	Srp9
chr1	184004097	NA	-50783	Intergenic	NM_012058	Srp9
chr1	184019464	NA	-35416	Intergenic	NM_012058	Srp9
chr1	184025475	NA	-29405	Intergenic	NM_012058	Srp9
chr1	184033588	NA	-21292	Intergenic	NM_012058	Srp9
chr1	184038544	NA	-16336	Intergenic	NM_012058	Srp9
chr1	184040708	NA	-14172	Intergenic	NM_012058	Srp9
chr1	184042597	Testis	-12283	Intergenic	NM_012058	Srp9
chr1	184043502	NA	-11378	Intergenic	NM_012058	Srp9
chr1	184056231	NA	1351	TSS	AK178033	Srp9
chr1	184071513	NA	8994	Intergenic	AK178033	Srp9
chr1	184071823	NA	9304	Intergenic	AK178033	Srp9
chr1	184071874	NA	9355	Intergenic	AK178033	Srp9
chr1	184071941	NA	9422	Intergenic	AK178033	Srp9
chr1	184071943	NA	9424	Intergenic	AK178033	Srp9
chr1	184072464	Testis	9945	Intergenic	AK178033	Srp9
chr1	184073165	NA	10646	Intergenic	AK178033	Srp9
chr1	184075078	NA	12559	Intergenic	AK178033	Srp9
chr1	184154287	NA	51613	Intergenic	NM_007853	Degs1
chr1	184157084	Testis	48816	Intergenic	NM_007853	Degs1
chr1	184159094	NA	46806	Intergenic	NM_007853	Degs1
chr1	184181696	NA	24204	Intergenic	NM_007853	Degs1
chr1	184182780	NA	23120	Intergenic	NM_007853	Degs1
chr1	184186314	NA	19586	Intergenic	NM_007853	Degs1
chr1	184186370	NA	19530	Intergenic	NM_007853	Degs1
chr1	184198525	NA	7375	Intergenic	NM_007853	Degs1
chr1	184208709	Kidney	4181	Gene body	AK165352	Degs1
chr1	184218032	NA	-213	TSS	AK047804	AK047804
chr1	184227445	NA	-3519	Intergenic	AK019698	AK019698
chr1	184231141	NA	177	TSS	AK019698	AK019698
chr1	184247411	NA	1107	TSS	BC078447	Fbxo28
chr1	184267155	NA	4582	Gene body	NM_175127	Fbxo28
chr1	184279807	NA	-8070	Intergenic	NM_175127	Fbxo28
chr1	184280191	NA	-8454	Intergenic	NM_175127	Fbxo28
chr1	184316854	NA	-22443	Intergenic	NM_173378	Trp53bp2
chr1	184370866	NA	-1340	TSS	AK134556	Trp53bp2
chr1	184371914	NA	-292	TSS	AK134556	Trp53bp2
chr1	184372330	NA	124	TSS	AK134556	Trp53bp2
chr1	184376684	NA	4478	Gene body	AK134556	Trp53bp2
chr1	184382822	NA	43525	Gene body	NM_173378	Trp53bp2
chr1	184384003	NA	44706	Gene body	NM_173378	Trp53bp2
chr1	184395883	Kidney	1507	3End	NM_009794	Capn2
chr1	184396120	NA	1270	3End	NM_009794	Capn2
chr1	184399425	Liver	48230	Gene body	NM_009794	Capn2
chr1	184411670	NA	2360	3End	AK078787	calp80
chr1	184413320	NA	710	3End	AK078787	calp80
chr1	184413769	NA	261	3End	AK078787	calp80
chr1	184413869	NA	161	3End	AK078787	calp80
chr1	184414392	NA	81	TSS	AK039110	AK039110
chr1	184418225	NA	3914	Gene body	AK039110	AK039110
chr1	184418281	NA	3970	Gene body	AK039110	AK039110
chr1	184418366	NA	4055	Gene body	AK039110	AK039110
chr1	184418446	NA	4135	Gene body	AK039110	AK039110
chr1	184418826	NA	4515	Gene body	AK039110	AK039110
chr1	184418855	NA	4544	Gene body	AK039110	AK039110
chr1	184419087	NA	4776	Gene body	AK039110	AK039110
chr1	184419089	NA	4778	Gene body	AK039110	AK039110
chr1	184419141	NA	4830	Gene body	AK039110	AK039110
chr1	184420340	NA	6029	Gene body	AK039110	AK039110
chr1	184425155	NA	-2463	TSS	AK078787	calp80
chr1	184431094	NA	-8402	Intergenic	AK078787	calp80
chr1	184433319	NA	-10627	Intergenic	AK078787	calp80
chr1	184476731	Testis	-18411	Intergenic	AB061519	Capn8
chr1	184476852	Testis	-18290	Intergenic	AB061519	Capn8
chr1	184493402	NA	-1740	TSS	AB061519	Capn8
chr1	184493468	NA	-1674	TSS	AB061519	Capn8
chr1	184494122	NA	-1020	TSS	AB061519	Capn8
chr1	184514609	NA	19467	Gene body	NM_130890	Capn8
chr1	184532626	Liver	37484	Gene body	AB061519	Capn8
chr1	184534709	NA	39567	Gene body	AB061519	Capn8
chr1	184535463	NA	40321	Gene body	AB061519	Capn8
chr1	184551736	NA	56594	Gene body	NM_130890	Capn8
chr1	184569580	NA	7097	Intergenic	NM_130890	Capn8
chr1	184577016	NA	14533	Intergenic	NM_130890	Capn8
chr1	184578290	NA	15807	Intergenic	NM_130890	Capn8
chr1	184593339	NA	30856	Intergenic	NM_130890	Capn8
chr1	184594072	NA	31589	Intergenic	NM_130890	Capn8
chr1	184595265	NA	32782	Intergenic	NM_130890	Capn8
chr1	184595643	NA	33160	Intergenic	NM_130890	Capn8
chr1	184658026	Brain	19230	Intergenic	NM_001033547	4922505E12Rik
chr1	184677452	NA	-196	TSS	NM_001033547	4922505E12Rik
chr1	184677523	NA	-267	TSS	NM_001033547	4922505E12Rik
chr1	184677679	Testis	-423	TSS	NM_001033547	4922505E12Rik
chr1	184678156	NA	-900	TSS	NM_001033547	4922505E12Rik
chr1	184678245	NA	-989	TSS	NM_001033547	4922505E12Rik
chr1	184678424	NA	887	TSS	NM_001033547	4922505E12Rik
chr1	184678938	NA	373	TSS	NM_001033547	4922505E12Rik
chr1	184678965	NA	346	TSS	NM_001033547	4922505E12Rik
chr1	184679007	NA	304	TSS	NM_001033547	4922505E12Rik
chr1	184679054	Testis	257	TSS	NM_001033547	4922505E12Rik
chr1	184679118	Testis	193	TSS	NM_001033547	4922505E12Rik
chr1	184681699	NA	-2388	TSS	NM_001033547	4922505E12Rik
chr1	184694582	NA	-454	TSS	NM_144796	Susd4
chr1	184707675	NA	12639	Gene body	NM_144796	Susd4
chr1	184709826	NA	14790	Gene body	NM_144796	Susd4
chr1	184723069	NA	28033	Gene body	NM_144796	Susd4
chr1	184723137	NA	28101	Gene body	NM_144796	Susd4
chr1	184727292	NA	32256	Gene body	NM_144796	Susd4
chr1	184746245	NA	51209	Gene body	NM_144796	Susd4
chr1	184747245	NA	52209	Gene body	NM_144796	Susd4
chr1	184747350	Liver	52314	Gene body	NM_144796	Susd4
chr1	184763609	Liver	68573	Gene body	NM_144796	Susd4
chr1	184768236	NA	73200	Gene body	NM_144796	Susd4
chr1	184770362	Brain	75326	Gene body	NM_144796	Susd4
chr1	184788723	Liver	93687	Gene body	NM_144796	Susd4
chr1	184804095	NA	109059	Gene body	NM_144796	Susd4
chr1	184808509	NA	113473	Gene body	NM_144796	Susd4
chr1	184808566	NA	113530	Gene body	NM_144796	Susd4
chr1	184808630	NA	113594	Gene body	NM_144796	Susd4
chr1	184833319	Liver	7534	Intergenic	NM_144796	Susd4
chr1	184853064	NA	27279	Intergenic	NM_144796	Susd4
chr1	184888114	NA	3196	Gene body	NM_016928	Tlr5
chr1	184888230	NA	3312	Gene body	NM_016928	Tlr5
chr1	184890846	NA	5928	Gene body	NM_016928	Tlr5
chr1	184917105	NA	10930	Intergenic	NM_016928	Tlr5
chr1	184918205	NA	12030	Intergenic	NM_016928	Tlr5
chr1	185335886	NA	429711	Intergenic	NM_016928	Tlr5
chr1	185338162	NA	431987	Intergenic	NM_016928	Tlr5
chr1	185338318	NA	432143	Intergenic	NM_016928	Tlr5
chr1	185344119	NA	437944	Intergenic	NM_016928	Tlr5
chr1	185371373	NA	465198	Intergenic	NM_016928	Tlr5
chr1	185434368	NA	-423971	Intergenic	NM_022019	Dusp10
chr1	185455414	NA	-402925	Intergenic	NM_022019	Dusp10
chr1	185461344	NA	-396995	Intergenic	NM_022019	Dusp10
chr1	185461422	NA	-396917	Intergenic	NM_022019	Dusp10
chr1	185486586	NA	-371753	Intergenic	NM_022019	Dusp10
chr1	185486610	NA	-371729	Intergenic	NM_022019	Dusp10
chr1	185494101	NA	-364238	Intergenic	NM_022019	Dusp10
chr1	185522805	NA	-335534	Intergenic	NM_022019	Dusp10
chr1	185573094	NA	-285245	Intergenic	NM_022019	Dusp10
chr1	185720134	NA	-138205	Intergenic	NM_022019	Dusp10
chr1	185757934	NA	-100405	Intergenic	NM_022019	Dusp10
chr1	185761202	NA	-97137	Intergenic	NM_022019	Dusp10
chr1	185767471	Brain	-90868	Intergenic	NM_022019	Dusp10
chr1	185802702	NA	-55637	Intergenic	NM_022019	Dusp10
chr1	185804198	Testis	-54141	Intergenic	NM_022019	Dusp10
chr1	185804272	NA	-54067	Intergenic	NM_022019	Dusp10
chr1	185843840	NA	-14499	Intergenic	NM_022019	Dusp10
chr1	185861324	NA	2985	Gene body	NM_022019	Dusp10
chr1	185865756	Liver	7417	Gene body	NM_022019	Dusp10
chr1	185882056	Liver	23717	Gene body	NM_022019	Dusp10
chr1	185882275	NA	23936	Gene body	NM_022019	Dusp10
chr1	185890195	NA	31856	Gene body	NM_022019	Dusp10
chr1	185894071	NA	35732	Gene body	NM_022019	Dusp10
chr1	185898965	NA	40626	Gene body	NM_022019	Dusp10
chr1	185900124	Liver	609	3End	NM_022019	Dusp10
chr1	185924277	NA	24762	Intergenic	NM_022019	Dusp10
chr1	185924279	NA	24764	Intergenic	NM_022019	Dusp10
chr1	186078756	NA	179241	Intergenic	NM_022019	Dusp10
chr1	186078814	NA	179299	Intergenic	NM_022019	Dusp10
chr1	186150266	NA	250751	Intergenic	NM_022019	Dusp10
chr1	186150313	NA	250798	Intergenic	NM_022019	Dusp10
chr1	186237312	NA	313711	Intergenic	NM_008250	Hlx
chr1	186250615	Brain	300408	Intergenic	NM_008250	Hlx
chr1	186264930	NA	286093	Intergenic	NM_008250	Hlx
chr1	186265101	NA	285922	Intergenic	NM_008250	Hlx
chr1	186343600	NA	207423	Intergenic	NM_008250	Hlx
chr1	186358062	NA	192961	Intergenic	NM_008250	Hlx
chr1	186371765	NA	179258	Intergenic	NM_008250	Hlx
chr1	186378577	NA	172446	Intergenic	NM_008250	Hlx
chr1	186398399	NA	152624	Intergenic	NM_008250	Hlx
chr1	186398520	Testis	152503	Intergenic	NM_008250	Hlx
chr1	186408662	NA	142361	Intergenic	NM_008250	Hlx
chr1	186419067	Testis	131956	Intergenic	NM_008250	Hlx
chr1	186419402	Testis	131621	Intergenic	NM_008250	Hlx
chr1	186439059	Testis	111964	Intergenic	NM_008250	Hlx
chr1	186487538	NA	63485	Intergenic	NM_008250	Hlx
chr1	186490899	NA	60124	Intergenic	NM_008250	Hlx
chr1	186491476	Testis	59547	Intergenic	NM_008250	Hlx
chr1	186512697	NA	38326	Intergenic	NM_008250	Hlx
chr1	186521540	NA	29483	Intergenic	NM_008250	Hlx
chr1	186521647	Testis	29376	Intergenic	NM_008250	Hlx
chr1	186522215	NA	28808	Intergenic	NM_008250	Hlx
chr1	186531979	NA	19044	Intergenic	NM_008250	Hlx
chr1	186532636	NA	18387	Intergenic	NM_008250	Hlx
chr1	186610933	Testis	24259	Gene body	AK004989	Mosc1
chr1	186612939	NA	22253	Gene body	AK004989	Mosc1
chr1	186617227	NA	17965	Gene body	AK004989	Mosc1
chr1	186631216	NA	3976	Gene body	NM_001081361	Mosc1
chr1	186633284	NA	1908	TSS	NM_001081361	Mosc1
chr1	186635665	NA	-473	TSS	AK004989	Mosc1
chr1	186635818	NA	-626	TSS	AK004989	Mosc1
chr1	186636049	NA	-857	TSS	AK004989	Mosc1
chr1	186636218	Liver	728	3End	NM_133684	Mosc2
chr1	186636380	NA	566	3End	NM_133684	Mosc2
chr1	186646152	Testis	6666	Intergenic	AK078650	Mosc2
chr1	186646196	NA	6622	Intergenic	AK078650	Mosc2
chr1	186646348	NA	6470	Intergenic	AK078650	Mosc2
chr1	186650053	NA	2765	3End	AK078650	Mosc2
chr1	186650862	NA	1956	3End	AK078650	Mosc2
chr1	186650899	NA	1919	3End	AK078650	Mosc2
chr1	186654075	Liver	15651	Gene body	AK078650	Mosc2
chr1	186662588	NA	7138	Gene body	AK078650	Mosc2
chr1	186675246	NA	-5520	Intergenic	AK078650	Mosc2
chr1	186676625	NA	-6899	Intergenic	AK078650	Mosc2
chr1	186688939	NA	6865	Intergenic	NM_178692	C130074G19Rik
chr1	186694264	NA	1540	3End	NM_178692	C130074G19Rik
chr1	186695434	NA	370	3End	NM_178692	C130074G19Rik
chr1	186696339	NA	10576	Gene body	NM_178692	C130074G19Rik
chr1	186698029	NA	8886	Gene body	NM_178692	C130074G19Rik
chr1	186698191	NA	8724	Gene body	NM_178692	C130074G19Rik
chr1	186698902	Testis	8013	Gene body	NM_178692	C130074G19Rik
chr1	186707044	NA	-129	TSS	NM_178692	C130074G19Rik
chr1	186720159	Liver	1322	3End	NM_145515	Mark1
chr1	186723647	NA	99711	Gene body	NM_145515	Mark1
chr1	186724393	NA	98965	Gene body	NM_145515	Mark1
chr1	186729402	NA	93956	Gene body	NM_145515	Mark1
chr1	186729462	NA	93896	Gene body	NM_145515	Mark1
chr1	186735969	NA	87389	Gene body	NM_145515	Mark1
chr1	186736405	NA	86953	Gene body	NM_145515	Mark1
chr1	186775129	NA	48229	Gene body	NM_145515	Mark1
chr1	186822349	NA	1009	TSS	NM_145515	Mark1
chr1	186880722	Testis	-57364	Intergenic	NM_145515	Mark1
chr1	186885774	Testis	-62416	Intergenic	NM_145515	Mark1
chr1	186894192	NA	-70834	Intergenic	NM_145515	Mark1
chr1	186898164	NA	-74806	Intergenic	NM_145515	Mark1
chr1	186928653	Testis	-105295	Intergenic	NM_145515	Mark1
chr1	186968122	NA	-102432	Intergenic	BC035944	Rab3gap2
chr1	186987589	NA	-82965	Intergenic	BC057872	Rab3gap2
chr1	187006695	NA	-63859	Intergenic	BC057872	Rab3gap2
chr1	187016825	NA	-53729	Intergenic	BC057872	Rab3gap2
chr1	187017096	Testis	-53458	Intergenic	BC057872	Rab3gap2
chr1	187031928	NA	-38626	Intergenic	BC057872	Rab3gap2
chr1	187051807	Kidney	-18747	Intergenic	BC057872	Rab3gap2
chr1	187056278	Kidney	-14276	Intergenic	BC057872	Rab3gap2
chr1	187066419	NA	-4135	Intergenic	BC057872	Rab3gap2
chr1	187071754	Kidney	64	TSS	AK030955	Rab3gap2
chr1	187107337	NA	36783	Gene body	BC057872	Rab3gap2
chr1	187108301	NA	37747	Gene body	BC057872	Rab3gap2
chr1	187111153	NA	530	3End	BC052505	Rab3gap2
chr1	187122616	NA	24365	Gene body	BC037123	Iars2
chr1	187173822	NA	17785	Gene body	NM_011794	Bpnt1
chr1	187247320	NA	60347	Gene body	NM_029735	Eprs
chr1	187250759	NA	63786	Gene body	NM_029735	Eprs
chr1	187251960	NA	64987	Gene body	NM_029735	Eprs
chr1	187262876	NA	2822	Gene body	NM_176943	9630028B13Rik
chr1	187266271	NA	-573	TSS	NM_176943	9630028B13Rik
chr1	187274259	NA	5188	Gene body	AK138296	AK138296
chr1	187274293	NA	5154	Gene body	AK138296	AK138296
chr1	187280333	NA	-886	TSS	AK138296	AK138296
chr1	187280551	NA	-1104	TSS	AK138296	AK138296
chr1	187306193	NA	13553	Intergenic	BC108419	Slc30a10
chr1	187325541	NA	32901	Intergenic	BC108419	Slc30a10
chr1	187339114	NA	46474	Intergenic	BC108419	Slc30a10
chr1	187357444	Testis	64804	Intergenic	BC108419	Slc30a10
chr1	187365354	NA	72714	Intergenic	BC108419	Slc30a10
chr1	187411321	NA	118681	Intergenic	BC108419	Slc30a10
chr1	187453941	Kidney	161301	Intergenic	BC108419	Slc30a10
chr1	187456423	NA	163783	Intergenic	BC108419	Slc30a10
chr1	187462765	NA	170125	Intergenic	BC108419	Slc30a10
chr1	187475095	NA	182455	Intergenic	BC108419	Slc30a10
chr1	187482659	NA	190019	Intergenic	BC108419	Slc30a10
chr1	187505539	NA	212899	Intergenic	BC108419	Slc30a10
chr1	187508535	Testis	215895	Intergenic	BC108419	Slc30a10
chr1	187521873	Testis	229233	Intergenic	BC108419	Slc30a10
chr1	187522121	Testis	229481	Intergenic	BC108419	Slc30a10
chr1	187539310	NA	246670	Intergenic	BC108419	Slc30a10
chr1	187608551	Liver	303207	Intergenic	NM_146106	Lyplal1
chr1	187611763	NA	299995	Intergenic	NM_146106	Lyplal1
chr1	187646581	NA	265177	Intergenic	NM_146106	Lyplal1
chr1	187666210	Testis	245548	Intergenic	NM_146106	Lyplal1
chr1	187689808	NA	221950	Intergenic	NM_146106	Lyplal1
chr1	187689919	NA	221839	Intergenic	NM_146106	Lyplal1
chr1	187692701	NA	219057	Intergenic	NM_146106	Lyplal1
chr1	187711727	NA	200031	Intergenic	NM_146106	Lyplal1
chr1	187858837	NA	52921	Intergenic	NM_146106	Lyplal1
chr1	187937983	NA	3206	Gene body	NM_146106	Lyplal1
chr1	187942033	NA	-844	TSS	NM_146106	Lyplal1
chr1	187974459	NA	-33270	Intergenic	NM_146106	Lyplal1
[truncated: 6,618,058 more chars]
